# Supplementary material for: Geochemical Decoupling of Iron and Zinc during Transformation of Zn-Bearing Ferrihydrite in Reducing Sediments
Source: Environ Sci Technol. 2024 Nov 4;58(45):20224–34. doi: 10.1021/acs.est.4c09261 (PMC11562722; doi:10.1021/acs.est.4c09261)
Supplement: Supplementary file 2 — es4c09261_si_002.xlsx [file es4c09261_si_002.xlsx]

## Sheet: Mesocosm monitoring
Monitoring of physico-chemical parameters in HW and FKS mesocosms							Data displayed in Figures 1a and S7
All dates expressed in days after t=0
Dates of main events
Main events - HW mesocosm				Sampling HW & FKS			Main events - FKS mesocosm
1st flooding				Week 2			1st flooding
-36.0312				13.7986			-37.0312
Drainage				Week 4			Drainage
-29.0312				26.9201			-29.0312
2nd Flooding				Week 9			Flooding
-1.91458				61.7917			-1.91458
Rockets insertion				Week 16			Rockets insertion
0				110.767			0.0104167
				Week 26
				179.823
	Figure S7d			Figure S7a	Figure S7b			Figure S7d			Figure S7a	Figure S7b			Figures 1a and S7c
Continuous monitoring (redox potential Eh, matric potential MP, temperature T)															Discrete pH measurements
HW box							FKS box								HW box			FKS box
Time Eh (d)	Eh (mV)		Time MP, T (d)	MP (kPa)	T (°C)		Time Eh (d)	Eh (mV)		Time MP, T (d)	MP (kPa)	T (°C)			Time pH (d)	pH		Time pH (d)	pH
-29.1717	61.7		-23.1667	-0.12	21.6		-29.1713	13.4		-23.1667	-1.9	22.22			-1.90625	6.07		-1.90625	6
-29.1647	40.7		-23.1632	-0.12	21.49		-29.1644	-3.5		-23.1632	-1.89	22.16			-0.197917	7.64		-0.197917	7.66
-29.1578	31		-23.1597	-0.13	21.4		-29.1574	-13		-23.1597	-1.88	22.11			5.71875	7.97		5.71875	7.53
-29.1508	24.8		-23.1562	-0.13	21.35		-29.1505	-19.6		-23.1562	-1.88	22.07			9.82292	8.02		9.82292	7.65
-29.1439	20.2		-23.1528	-0.13	21.31		-29.1435	-24.6		-23.1528	-1.87	22.02			12.7188	8.06		12.7188	7.68
-29.1369	16.6		-23.1493	-0.13	21.27		-29.1366	-28.8		-23.1493	-1.87	21.99			16.8229	8.04		16.8229	7.73
-29.13	13.6		-23.1458	-0.13	21.25		-29.1297	-32.4		-23.1458	-1.87	21.97			23.8021	8.09		23.8021	7.85
-29.123	11		-23.1424	-0.13	21.23		-29.1227	-35.6		-23.1424	-1.87	21.95			25.9583	8.19		25.9583	7.91
-29.1161	8.8		-23.1389	-0.13	21.21		-29.1158	-38.6		-23.1389	-1.86	21.92			60.8229	8.12		60.8229	7.99
-29.1091	6.8		-23.1354	-0.13	21.2		-29.1088	-41.4		-23.1354	-1.86	21.92			69.8229	8.14		69.8229	8.02
-29.1022	4.9		-23.1319	-0.13	21.19		-29.1019	-44		-23.1319	-1.85	21.9			76.7917	8.12		76.7917	8.02
-29.0953	3.2		-23.1285	-0.13	21.18		-29.0949	-46.4		-23.1285	-1.86	21.9			86.75	8.1		86.75	8.07
-29.0883	1.6		-23.125	-0.12	21.18		-29.088	-48.6		-23.125	-1.85	21.9			93.7083	7.91		93.7083	8.02
-29.0814	0.1		-23.1215	-0.12	21.17		-29.081	-50.7		-23.1215	-1.85	21.89			107.885	8.11		107.885	8.04
-29.0744	-1.3		-23.1181	-0.12	21.17		-29.0741	-52.7		-23.1181	-1.85	21.88			132.865	8.06
-29.0675	-2.6		-23.1146	-0.12	21.17		-29.0672	-54.4		-23.1146	-1.84	21.89
-29.0605	-3.9		-23.1111	-0.12	21.17		-29.0602	-56		-23.1111	-1.85	21.88
-29.0536	-5.2		-23.1076	-0.12	21.16		-29.0533	-58		-23.1076	-1.85	21.88
-29.0467	-6.5		-23.1042	-0.12	21.16		-29.0463	-59.4		-23.1042	-1.84	21.88
-29.0397	-7.6		-23.1007	-0.12	21.16		-29.0394	-60.6		-23.1007	-1.85	21.88
-29.0328	-8.5		-23.0972	-0.12	21.16		-29.0324	-61.7		-23.0972	-1.84	21.88
-29.0258	-9.1		-23.0937	-0.12	21.16		-29.0255	-62.6		-23.0937	-1.84	21.88
-29.0189	-9.4		-23.0903	-0.12	21.16		-29.0185	-63.3		-23.0903	-1.84	21.88
-29.0119	-9		-23.0868	-0.11	21.16		-29.0116	-63.7		-23.0868	-1.84	21.87
-29.005	-9		-23.0833	-0.11	21.15		-29.0047	-64		-23.0833	-1.84	21.86
-28.998	-8.9		-23.0799	-0.12	21.15		-28.9977	-64.2		-23.0799	-1.84	21.86
-28.9911	-8.8		-23.0764	-0.11	21.15		-28.9908	-64.3		-23.0764	-1.84	21.86
-28.9841	-8.8		-23.0729	-0.09	21.29		-28.9838	-64.4		-23.0729	-1.79	21.87
-28.9772	-9		-23.0694	-0.07	21.32		-28.9769	-64.5		-23.0694	-1.74	21.93
-28.9703	-8.7		-23.066	-0.09	21.28		-28.9699	-64.6		-23.066	-1.8	21.97
-28.9633	-8.9		-23.0625	-0.09	21.27		-28.963	-64.8		-23.0625	-1.81	21.96
-28.9564	-9.4		-23.059	-0.09	21.26		-28.956	-65		-23.059	-1.82	21.96
-28.9494	-10.2		-23.0556	-0.09	21.25		-28.9491	-65.3		-23.0556	-1.81	21.95
-28.9425	-11		-23.0521	-0.1	21.24		-28.9422	-65.5		-23.0521	-1.81	21.94
-28.9355	-11.8		-23.0486	-0.09	21.24		-28.9352	-65.9		-23.0486	-1.81	21.92
-28.9286	-12.6		-23.0451	-0.09	21.23		-28.9283	-66.2		-23.0451	-1.81	21.92
-28.9217	-13.4		-23.0417	-0.09	21.22		-28.9213	-66.7		-23.0417	-1.82	21.91
-28.9147	-14.3		-23.0382	-0.09	21.22		-28.9144	-67.1		-23.0382	-1.81	21.9
-28.9078	-15.1		-23.0347	-0.09	21.22		-28.9074	-67.5		-23.0347	-1.82	21.9
-28.9008	-15.9		-23.0312	-0.09	21.21		-28.9005	-68		-23.0312	-1.82	21.9
-28.8939	-16.7		-23.0278	-0.09	21.21		-28.8936	-68.5		-23.0278	-1.82	21.9
-28.8869	-17.6		-23.0243	-0.09	21.2		-28.8866	-69		-23.0243	-1.81	21.9
-28.88	-18.4		-23.0208	-0.09	21.2		-28.8797	-69.5		-23.0208	-1.82	21.9
-28.873	-19.2		-23.0174	-0.09	21.2		-28.8727	-70		-23.0174	-1.82	21.88
-28.8661	-20		-23.0139	-0.09	21.2		-28.8658	-70.5		-23.0139	-1.82	21.89
-28.8591	-20.8		-23.0104	-0.08	21.2		-28.8588	-71		-23.0104	-1.82	21.89
-28.8522	-21.6		-23.0069	-0.09	21.19		-28.8519	-71.6		-23.0069	-1.82	21.88
-28.8453	-22.3		-23.0035	-0.09	21.19		-28.8449	-72.1		-23.0035	-1.83	21.88
-28.8383	-23.1		-23	-0.09	21.19		-28.838	-72.6		-23	-1.81	21.88
-28.8314	-23.9		-22.9965	-0.08	21.2		-28.831	-73.2		-22.9965	-1.82	21.88
-28.8244	-24.6		-22.9931	-0.09	21.19		-28.8241	-73.7		-22.9931	-1.82	21.88
-28.8175	-25.3		-22.9896	-0.08	21.19		-28.8172	-74.3		-22.9896	-1.82	21.88
-28.8105	-26.1		-22.9861	-0.08	21.2		-28.8102	-74.8		-22.9861	-1.84	21.88
-28.8036	-26.8		-22.9826	-0.09	21.19		-28.8033	-75.3		-22.9826	-1.83	21.87
-28.7967	-27.5		-22.9792	-0.09	21.18		-28.7963	-75.9		-22.9792	-1.83	21.87
-28.7897	-28.2		-22.9757	-0.09	21.18		-28.7894	-76.4		-22.9757	-1.83	21.87
-28.7828	-28.9		-22.9722	-0.08	21.19		-28.7824	-76.9		-22.9722	-1.83	21.87
-28.7758	-29.6		-22.9687	-0.09	21.18		-28.7755	-77.4		-22.9687	-1.83	21.87
-28.7689	-30.3		-22.9653	-0.08	21.18		-28.7686	-77.9		-22.9653	-1.84	21.87
-28.7619	-31		-22.9618	-0.08	21.17		-28.7616	-78.5		-22.9618	-1.84	21.86
-28.755	-31.7		-22.9583	-0.08	21.18		-28.7547	-79		-22.9583	-1.85	21.87
-28.748	-32.4		-22.9549	-0.08	21.17		-28.7477	-79.5		-22.9549	-1.85	21.87
-28.3458	-65.2		-22.9514	-0.09	21.16		-28.7408	-80		-22.9514	-1.85	21.86
-24.2838	-179.8		-22.9479	-0.08	21.16		-28.7338	-80.5		-22.9479	-1.85	21.86
-24.28	-179.8		-22.9444	-0.08	21.17		-28.7269	-81		-22.9444	-1.85	21.86
-24.273	-179.9		-22.941	-0.08	21.17		-28.7199	-81.5		-22.941	-1.85	21.87
-24.2661	-180.2		-22.9375	-0.08	21.17		-28.713	-82		-22.9375	-1.85	21.87
-24.2591	-180.4		-22.934	-0.08	21.17		-28.7061	-82.5		-22.934	-1.85	21.86
-24.2522	-180.6		-22.9306	-0.08	21.17		-28.6991	-82.9		-22.9306	-1.86	21.87
-24.2452	-180.8		-22.9271	-0.08	21.17		-28.6922	-83.4		-22.9271	-1.86	21.87
-24.2383	-180.9		-22.9236	-0.08	21.18		-28.6852	-83.9		-22.9236	-1.86	21.87
-24.2313	-181.2		-22.9201	-0.08	21.19		-28.6783	-84.3		-22.9201	-1.86	21.87
-24.2244	-181.4		-22.9167	-0.08	21.18		-28.6713	-84.7		-22.9167	-1.85	21.88
-24.2175	-181.5		-22.9132	-0.07	21.19		-28.6644	-85.1		-22.9132	-1.86	21.88
-24.2105	-181.7		-22.9097	-0.08	21.19		-28.6574	-85.5		-22.9097	-1.87	21.88
-24.2036	-181.9		-22.9062	-0.07	21.19		-28.6505	-85.9		-22.9062	-1.87	21.87
-24.1966	-182.1		-22.9028	-0.07	21.19		-28.6435	-86.3		-22.9028	-1.87	21.88
-24.1897	-182.3		-22.8993	-0.08	21.18		-28.6366	-86.6		-22.8993	-1.88	21.87
-24.1827	-182.5		-22.8958	-0.07	21.18		-28.6297	-87		-22.8958	-1.89	21.86
-24.1758	-182.7		-22.8924	-0.08	21.18		-28.6227	-87.5		-22.8924	-1.89	21.87
-24.1688	-182.9		-22.8889	-0.07	21.17		-28.6158	-87.9		-22.8889	-1.88	21.86
-24.1619	-183.1		-22.8854	-0.08	21.17		-28.6088	-88.4		-22.8854	-1.87	21.87
-24.155	-183.3		-22.8819	-0.07	21.17		-28.6019	-88.8		-22.8819	-1.88	21.86
-24.148	-183.5		-22.8785	-0.07	21.17		-28.5949	-89.2		-22.8785	-1.89	21.87
-24.1411	-183.6		-22.875	-0.08	21.17		-28.588	-89.7		-22.875	-1.89	21.86
-24.1341	-183.8		-22.8715	-0.07	21.17		-28.5811	-90		-22.8715	-1.89	21.85
-24.1272	-184		-22.8681	-0.08	21.17		-28.5741	-90.4		-22.8681	-1.89	21.88
-24.1202	-184.2		-22.8646	-0.07	21.17		-28.5672	-90.8		-22.8646	-1.89	21.85
-24.1133	-184.4		-22.8611	-0.07	21.17		-28.5602	-91.1		-22.8611	-1.9	21.86
-24.1063	-184.6		-22.8576	-0.07	21.17		-28.5533	-91.4		-22.8576	-1.9	21.85
-24.0994	-184.7		-22.8542	-0.07	21.17		-28.5463	-91.7		-22.8542	-1.9	21.87
-24.0925	-184.9		-22.8507	-0.08	21.17		-28.5394	-92		-22.8507	-1.89	21.86
-24.0855	-185.1		-22.8472	-0.08	21.17		-28.5324	-92.3		-22.8472	-1.89	21.87
-24.0786	-185.3		-22.8437	-0.07	21.18		-28.5255	-92.5		-22.8437	-1.89	21.87
-24.0716	-185.5		-22.8403	-0.07	21.18		-28.5186	-92.8		-22.8403	-1.89	21.87
-24.0647	-185.7		-22.8368	-0.07	21.19		-28.5116	-93		-22.8368	-1.89	21.87
-24.0577	-185.8		-22.8333	-0.07	21.18		-28.5047	-93.3		-22.8333	-1.89	21.87
-24.0508	-186		-22.8299	-0.07	21.19		-28.4977	-93.5		-22.8299	-1.88	21.87
-24.0438	-186.2		-22.8264	-0.07	21.18		-28.4908	-93.7		-22.8264	-1.89	21.87
-24.0369	-186.4		-22.8229	-0.07	21.19		-28.4838	-93.9		-22.8229	-1.89	21.87
-24.03	-186.6		-22.8194	-0.07	21.18		-28.4769	-94.1		-22.8194	-1.88	21.87
-24.023	-186.8		-22.816	-0.07	21.18		-28.4699	-94.3		-22.816	-1.89	21.87
-24.0161	-187		-22.8125	-0.06	21.18		-28.463	-94.5		-22.8125	-1.88	21.87
-24.0091	-187.1		-22.809	-0.07	21.18		-28.456	-94.7		-22.809	-1.89	21.86
-24.0022	-187.3		-22.8056	-0.07	21.18		-28.4491	-94.8		-22.8056	-1.9	21.86
-23.9952	-187.5		-22.8021	-0.07	21.18		-28.4422	-95		-22.8021	-1.89	21.87
-23.9883	-187.7		-22.7986	-0.08	21.18		-28.4352	-95.2		-22.7986	-1.91	21.87
-23.9814	-187.9		-22.7951	-0.07	21.18		-28.4283	-95.3		-22.7951	-1.89	21.87
-23.9744	-188.1		-22.7917	-0.06	21.18		-28.4213	-95.5		-22.7917	-1.88	21.86
-23.9675	-188.2		-22.7882	-0.07	21.18		-28.4144	-95.7		-22.7882	-1.9	21.86
-23.9605	-188.4		-22.7847	-0.06	21.17		-28.4074	-95.8		-22.7847	-1.89	21.87
-23.9536	-188.6		-22.7812	-0.07	21.17		-28.4005	-96		-22.7812	-1.89	21.85
-23.9466	-188.8		-22.7778	-0.07	21.17		-28.3936	-96.1		-22.7778	-1.89	21.85
-23.9397	-189		-22.7743	-0.07	21.16		-28.3866	-96.3		-22.7743	-1.89	21.86
-23.9327	-189.2		-22.7708	-0.06	21.17		-28.3797	-96.5		-22.7708	-1.9	21.86
-23.9258	-189.4		-22.7674	-0.07	21.17		-28.3727	-96.6		-22.7674	-1.89	21.86
-23.9188	-189.6		-22.7639	-0.06	21.16		-28.3658	-96.8		-22.7639	-1.89	21.86
-23.9119	-189.7		-22.7604	-0.07	21.17		-28.3588	-96.9		-22.7604	-1.89	21.86
-23.905	-189.9		-22.7569	-0.06	21.18		-28.3519	-97.1		-22.7569	-1.9	21.86
-23.898	-190.1		-22.7535	-0.07	21.18		-28.3449	-97.2		-22.7535	-1.89	21.85
-23.8911	-190.3		-22.75	-0.07	21.17		-28.338	-97.3		-22.75	-1.9	21.86
-23.8841	-190.5		-22.7465	-0.07	21.17		-28.3311	-97.4		-22.7465	-1.9	21.87
-23.8772	-190.7		-22.7431	-0.07	21.19		-28.3241	-97.6		-22.7431	-1.91	21.87
-23.8702	-190.9		-22.7396	-0.06	21.18		-28.3172	-97.7		-22.7396	-1.89	21.87
-23.8633	-191.1		-22.7361	-0.07	21.18		-28.3102	-97.9		-22.7361	-1.89	21.88
-23.8564	-191.3		-22.7326	-0.06	21.19		-28.3033	-98		-22.7326	-1.89	21.88
-23.8494	-191.5		-22.7292	-0.06	21.19		-28.2963	-98.2		-22.7292	-1.9	21.88
-23.8425	-191.7		-22.7257	-0.06	21.18		-28.2894	-98.4		-22.7257	-1.89	21.88
-23.8355	-191.9		-22.7222	-0.06	21.18		-28.2824	-98.5		-22.7222	-1.89	21.87
-23.8286	-192.1		-22.7187	-0.07	21.17		-28.2755	-98.7		-22.7187	-1.89	21.87
-23.8216	-192.4		-22.7153	-0.06	21.18		-28.2685	-98.8		-22.7153	-1.9	21.87
-23.8147	-192.6		-22.7118	-0.07	21.17		-28.2616	-99		-22.7118	-1.9	21.86
-23.8077	-192.8		-22.7083	-0.07	21.17		-28.2547	-99.2		-22.7083	-1.9	21.87
-23.8008	-193		-22.7049	-0.07	21.16		-28.2477	-99.4		-22.7049	-1.9	21.85
-23.7938	-193.2		-22.7014	-0.06	21.17		-28.2408	-99.5		-22.7014	-1.89	21.87
-23.7869	-193.4		-22.6979	-0.06	21.18		-28.2338	-99.7		-22.6979	-1.9	21.87
-23.78	-193.6		-22.6944	-0.07	21.17		-28.2269	-99.8		-22.6944	-1.89	21.86
-23.773	-193.8		-22.691	-0.06	21.17		-28.2199	-100		-22.691	-1.89	21.86
-23.7661	-194		-22.6875	-0.07	21.17		-28.213	-100.2		-22.6875	-1.89	21.87
-23.7591	-194.3		-22.684	-0.06	21.16		-28.2061	-100.3		-22.684	-1.9	21.86
-23.7522	-194.5		-22.6806	-0.06	21.17		-28.1991	-100.5		-22.6806	-1.9	21.85
-23.7452	-194.7		-22.6771	-0.06	21.16		-28.1922	-100.7		-22.6771	-1.9	21.85
-23.7383	-194.9		-22.6736	-0.06	21.17		-28.1852	-100.9		-22.6736	-1.89	21.86
-23.7314	-195.2		-22.6701	-0.06	21.18		-28.1783	-101.1		-22.6701	-1.9	21.87
-23.7244	-195.4		-22.6667	-0.06	21.18		-28.1713	-101.3		-22.6667	-1.9	21.87
-23.7175	-195.6		-22.6632	-0.06	21.18		-28.1644	-101.5		-22.6632	-1.9	21.87
-23.7105	-195.9		-22.6597	-0.06	21.18		-28.1574	-101.6		-22.6597	-1.9	21.87
-23.7036	-196.1		-22.6562	-0.06	21.18		-28.1505	-101.8		-22.6562	-1.91	21.88
-23.6966	-196.4		-22.6528	-0.06	21.19		-28.1436	-102		-22.6528	-1.9	21.88
-23.6897	-196.7		-22.6493	-0.06	21.19		-28.1366	-102.2		-22.6493	-1.91	21.88
-23.6827	-196.9		-22.6458	-0.06	21.2		-28.1297	-102.4		-22.6458	-1.91	21.88
-23.6758	-197.2		-22.6424	-0.06	21.18		-28.1227	-102.6		-22.6424	-1.91	21.88
-23.6688	-197.5		-22.6389	-0.06	21.18		-28.1158	-102.8		-22.6389	-1.91	21.88
-23.6619	-197.8		-22.6354	-0.06	21.19		-28.1088	-103		-22.6354	-1.91	21.86
-23.655	-198.1		-22.6319	-0.05	21.19		-28.1019	-103.2		-22.6319	-1.91	21.87
-23.648	-198.4		-22.6285	-0.06	21.17		-28.095	-103.4		-22.6285	-1.91	21.87
-23.6411	-198.7		-22.625	-0.06	21.18		-28.088	-103.6		-22.625	-1.92	21.87
-23.6341	-199.1		-22.6215	-0.06	21.18		-28.0811	-103.8		-22.6215	-1.92	21.87
-23.6272	-199.4		-22.6181	-0.06	21.18		-28.0741	-104		-22.6181	-1.92	21.87
-23.6202	-199.8		-22.6146	-0.06	21.18		-28.0672	-104.2		-22.6146	-1.92	21.87
-23.6133	-200.2		-22.6111	-0.06	21.17		-28.0602	-104.5		-22.6111	-1.92	21.87
-23.6064	-200.6		-22.6076	-0.06	21.17		-28.0533	-104.7		-22.6076	-1.91	21.87
-23.5994	-201		-22.6042	-0.06	21.18		-28.0463	-104.9		-22.6042	-1.92	21.86
-23.5925	-201.4		-22.6007	-0.06	21.18		-28.0394	-105.2		-22.6007	-1.92	21.88
-23.5855	-201.9		-22.5972	-0.06	21.18		-28.0324	-105.4		-22.5972	-1.92	21.87
-23.5786	-202.3		-22.5937	-0.06	21.17		-28.0255	-105.6		-22.5937	-1.92	21.87
-23.5716	-202.7		-22.5903	-0.06	21.17		-28.0186	-105.8		-22.5903	-1.92	21.87
-23.5647	-203.2		-22.5868	-0.06	21.17		-28.0116	-106.1		-22.5868	-1.93	21.88
-23.5577	-203.6		-22.5833	-0.05	21.18		-28.0047	-106.3		-22.5833	-1.92	21.87
-23.5508	-204		-22.5799	-0.06	21.18		-27.9977	-106.5		-22.5799	-1.91	21.87
-23.5439	-204.4		-22.5764	-0.05	21.18		-27.9908	-106.8		-22.5764	-1.92	21.87
-23.5369	-204.8		-22.5729	-0.06	21.18		-27.9838	-107		-22.5729	-1.92	21.88
-23.53	-205.2		-22.5694	-0.06	21.18		-27.9769	-107.2		-22.5694	-1.92	21.88
-23.523	-205.6		-22.566	-0.06	21.18		-27.9699	-107.5		-22.566	-1.93	21.88
-23.5161	-206		-22.5625	-0.06	21.18		-27.963	-107.8		-22.5625	-1.92	21.88
-23.5091	-206.4		-22.559	-0.06	21.19		-27.9561	-108		-22.559	-1.92	21.87
-23.5022	-206.7		-22.5556	-0.06	21.19		-27.9491	-108.2		-22.5556	-1.92	21.88
-23.4952	-207.1		-22.5521	-0.06	21.19		-27.9422	-108.5		-22.5521	-1.92	21.88
-23.4883	-207.4		-22.5486	-0.06	21.18		-27.9352	-108.8		-22.5486	-1.92	21.88
-23.4814	-207.8		-22.5451	-0.06	21.19		-27.9283	-109		-22.5451	-1.93	21.88
-23.4744	-208.1		-22.5417	-0.05	21.19		-27.9213	-109.3		-22.5417	-1.92	21.88
-23.4675	-208.4		-22.5382	-0.05	21.19		-27.9144	-109.6		-22.5382	-1.93	21.88
-23.4605	-208.7		-22.5347	-0.06	21.18		-27.9075	-109.8		-22.5347	-1.93	21.88
-23.4536	-209		-22.5312	-0.06	21.19		-27.9005	-110.1		-22.5312	-1.93	21.88
-23.4466	-209.3		-22.5278	-0.06	21.17		-27.8936	-110.4		-22.5278	-1.92	21.88
-23.4397	-209.5		-22.5243	-0.05	21.19		-27.8866	-110.7		-22.5243	-1.92	21.87
-23.4327	-209.7		-22.5208	-0.05	21.18		-27.8797	-111		-22.5208	-1.93	21.87
-23.4258	-209.9		-22.5174	-0.05	21.18		-27.8727	-111.3		-22.5174	-1.92	21.87
-23.4189	-210.1		-22.5139	-0.05	21.18		-27.8658	-111.5		-22.5139	-1.93	21.88
-23.4119	-210.3		-22.5104	-0.05	21.18		-27.8588	-111.8		-22.5104	-1.93	21.87
-23.405	-210.5		-22.5069	-0.06	21.18		-27.8519	-112.2		-22.5069	-1.93	21.87
-23.398	-210.7		-22.5035	-0.06	21.18		-27.8449	-112.5		-22.5035	-1.93	21.87
-23.3911	-210.9		-22.5	-0.05	21.18		-27.838	-112.8		-22.5	-1.93	21.87
-23.3841	-211		-22.4965	-0.06	21.17		-27.8311	-113.1		-22.4965	-1.94	21.85
-23.3772	-211.2		-22.4931	-0.06	21.17		-27.8241	-113.4		-22.4931	-1.93	21.86
-23.3703	-211.3		-22.4896	-0.06	21.18		-27.8172	-113.8		-22.4896	-1.94	21.87
-23.3633	-211.5		-22.4861	-0.06	21.18		-27.8102	-114.1		-22.4861	-1.94	21.87
-23.3564	-211.6		-22.4826	-0.06	21.18		-27.8033	-114.4		-22.4826	-1.93	21.88
-23.3494	-211.7		-22.4792	-0.05	21.18		-27.7963	-114.8		-22.4792	-1.94	21.87
-23.3425	-211.9		-22.4757	-0.05	21.19		-27.7894	-115.2		-22.4757	-1.94	21.88
-23.3355	-212		-22.4722	-0.06	21.19		-27.7824	-115.5		-22.4722	-1.94	21.88
-23.3286	-212.1		-22.4687	-0.05	21.19		-27.7755	-115.9		-22.4687	-1.94	21.88
-23.3216	-212.3		-22.4653	-0.05	21.2		-27.7686	-116.3		-22.4653	-1.95	21.88
-23.3147	-212.4		-22.4618	-0.05	21.2		-27.7616	-116.7		-22.4618	-1.94	21.88
-23.3077	-212.5		-22.4583	-0.05	21.19		-27.7547	-117.1		-22.4583	-1.95	21.88
-23.3008	-212.6		-22.4549	-0.05	21.19		-27.7477	-117.5		-22.4549	-1.94	21.88
-23.2939	-212.8		-22.4514	-0.05	21.19		-27.7408	-117.9		-22.4514	-1.95	21.88
-23.2869	-212.9		-22.4479	-0.05	21.19		-27.7338	-118.4		-22.4479	-1.94	21.87
-23.28	-213		-22.4444	-0.05	21.18		-27.7269	-118.8		-22.4444	-1.95	21.87
-23.273	-213.1		-22.441	-0.05	21.18		-27.72	-119.3		-22.441	-1.94	21.87
-23.2661	-213.2		-22.4375	-0.05	21.18		-27.713	-119.8		-22.4375	-1.94	21.88
-23.2591	-213.3		-22.434	-0.05	21.18		-27.7061	-120.2		-22.434	-1.94	21.88
-23.2522	-213.4		-22.4306	-0.05	21.18		-27.6991	-120.7		-22.4306	-1.94	21.88
-23.2452	-213.5		-22.4271	-0.05	21.19		-27.6922	-121.2		-22.4271	-1.94	21.87
-23.2383	-213.6		-22.4236	-0.05	21.18		-27.6852	-121.7		-22.4236	-1.95	21.87
-23.2314	-213.7		-22.4201	-0.05	21.18		-27.6783	-122.2		-22.4201	-1.94	21.87
-23.2244	-213.8		-22.4167	-0.05	21.18		-27.6713	-122.8		-22.4167	-1.94	21.87
-23.2175	-213.9		-22.4132	-0.05	21.18		-27.6644	-123.3		-22.4132	-1.94	21.87
-23.2105	-214		-22.4097	-0.05	21.19		-27.6574	-123.9		-22.4097	-1.95	21.88
-23.2036	-214.1		-22.4062	-0.05	21.19		-27.6505	-124.4		-22.4062	-1.95	21.87
-23.1966	-214.2		-22.4028	-0.05	21.19		-27.6436	-125		-22.4028	-1.95	21.88
-23.1897	-214.3		-22.3993	-0.05	21.19		-27.6366	-125.7		-22.3993	-1.96	21.88
-23.1827	-212.8		-22.3958	-0.05	21.19		-27.6297	-126.3		-22.3958	-1.95	21.88
-23.1758	-212.8		-22.3924	-0.05	21.19		-27.6227	-127		-22.3924	-1.96	21.88
-23.1689	-213		-22.3889	-0.05	21.19		-27.6158	-127.6		-22.3889	-1.96	21.89
-23.1619	-213.2		-22.3854	-0.05	21.19		-27.6088	-128.3		-22.3854	-1.95	21.88
-23.155	-213.3		-22.3819	-0.05	21.21		-27.6019	-129		-22.3819	-1.96	21.88
-23.148	-213.5		-22.3785	-0.05	21.2		-27.595	-129.7		-22.3785	-1.95	21.89
-23.1411	-213.6		-22.375	-0.05	21.21		-27.588	-130.4		-22.375	-1.95	21.89
-23.1341	-213.8		-22.3715	-0.05	21.2		-27.5811	-131.1		-22.3715	-1.96	21.89
-23.1272	-213.9		-22.3681	-0.05	21.2		-27.5741	-131.9		-22.3681	-1.96	21.89
-23.1203	-214		-22.3646	-0.05	21.2		-27.5672	-132.7		-22.3646	-1.95	21.88
-23.1133	-214.2		-22.3611	-0.05	21.19		-27.5602	-133.5		-22.3611	-1.95	21.88
-23.1064	-214.3		-22.3576	-0.05	21.2		-27.5533	-134.3		-22.3576	-1.95	21.88
-23.0994	-214.4		-22.3542	-0.05	21.19		-27.5463	-135.2		-22.3542	-1.95	21.89
-23.0925	-214.5		-22.3507	-0.05	21.19		-27.5394	-136		-22.3507	-1.95	21.88
-23.0855	-214.6		-22.3472	-0.05	21.2		-27.5324	-136.8		-22.3472	-1.95	21.89
-23.0786	-214.7		-22.3437	-0.05	21.19		-27.5255	-137.7		-22.3437	-1.95	21.88
-23.0716	-214.8		-22.3403	-0.05	21.19		-27.5186	-138.6		-22.3403	-1.95	21.88
-23.0647	-214.9		-22.3368	-0.05	21.19		-27.5116	-139.5		-22.3368	-1.95	21.88
-23.0577	-215		-22.3333	-0.05	21.2		-27.5047	-140.4		-22.3333	-1.94	21.88
-23.0508	-215.1		-22.3299	-0.05	21.19		-27.4977	-141.4		-22.3299	-1.95	21.88
-23.0439	-215.2		-22.3264	-0.05	21.18		-27.4908	-142.3		-22.3264	-1.94	21.87
-23.0369	-215.3		-22.3229	-0.05	21.19		-27.4838	-143.3		-22.3229	-1.95	21.88
-23.03	-215.4		-22.3194	-0.05	21.18		-27.4769	-144.3		-22.3194	-1.95	21.88
-23.023	-215.5		-22.316	-0.05	21.19		-27.4699	-145.3		-22.316	-1.94	21.87
-23.0161	-215.6		-22.3125	-0.05	21.19		-27.463	-146.3		-22.3125	-1.94	21.88
-23.0091	-215.7		-22.309	-0.05	21.19		-27.4561	-147.3		-22.309	-1.94	21.88
-23.0022	-215.8		-22.3056	-0.05	21.18		-27.4491	-148.3		-22.3056	-1.94	21.88
-22.9953	-215.9		-22.3021	-0.05	21.19		-27.4422	-149.3		-22.3021	-1.94	21.88
-22.9883	-216		-22.2986	-0.05	21.2		-27.4352	-150.3		-22.2986	-1.95	21.89
-22.9814	-216.1		-22.2951	-0.05	21.2		-27.4283	-151.4		-22.2951	-1.95	21.9
-22.9744	-216.2		-22.2917	-0.05	21.2		-27.4213	-152.4		-22.2917	-1.93	21.89
-22.9675	-216.3		-22.2882	-0.04	21.21		-27.4144	-153.5		-22.2882	-1.94	21.9
-22.9605	-216.4		-22.2847	-0.05	21.21		-27.4075	-154.6		-22.2847	-1.95	21.9
-22.9536	-216.5		-22.2812	-0.05	21.2		-27.4005	-155.6		-22.2812	-1.95	21.9
-22.9466	-216.5		-22.2778	-0.05	21.2		-27.3936	-156.7		-22.2778	-1.94	21.9
-22.9397	-216.6		-22.2743	-0.04	21.21		-27.3866	-157.9		-22.2743	-1.94	21.89
-22.9327	-216.7		-22.2708	-0.05	21.2		-27.3797	-159		-22.2708	-1.94	21.89
-22.9258	-216.8		-22.2674	-0.05	21.2		-27.3727	-160.1		-22.2674	-1.94	21.88
-22.9189	-216.9		-22.2639	-0.05	21.19		-27.3658	-161.2		-22.2639	-1.94	21.88
-22.9119	-217		-22.2604	-0.04	21.2		-27.3588	-162.4		-22.2604	-1.94	21.88
-22.905	-217.1		-22.2569	-0.04	21.19		-27.3519	-163.5		-22.2569	-1.95	21.88
-22.898	-217.2		-22.2535	-0.05	21.19		-27.3449	-164.6		-22.2535	-1.95	21.88
-22.8911	-217.2		-22.25	-0.05	21.2		-27.338	-165.8		-22.25	-1.95	21.88
-22.8841	-217.3		-22.2465	-0.05	21.19		-27.3311	-167		-22.2465	-1.95	21.88
-22.8772	-217.4		-22.2431	-0.04	21.19		-27.3241	-168.1		-22.2431	-1.96	21.88
-22.8703	-217.5		-22.2396	-0.04	21.19		-27.3172	-169.3		-22.2396	-1.95	21.88
-22.8633	-217.5		-22.2361	-0.05	21.17		-27.3102	-170.5		-22.2361	-1.95	21.88
-22.8564	-217.6		-22.2326	-0.04	21.18		-27.3033	-171.8		-22.2326	-1.95	21.88
-22.8494	-217.7		-22.2292	-0.05	21.18		-27.2963	-173		-22.2292	-1.96	21.88
-22.8425	-217.7		-22.2257	-0.05	21.18		-27.2894	-174.2		-22.2257	-1.96	21.88
-22.8355	-217.8		-22.2222	-0.04	21.19		-27.2825	-175.5		-22.2222	-1.95	21.88
-22.8286	-217.9		-22.2187	-0.05	21.19		-27.2755	-176.7		-22.2187	-1.96	21.88
-22.8216	-218		-22.2153	-0.05	21.19		-27.2686	-177.9		-22.2153	-1.97	21.88
-22.8147	-218		-22.2118	-0.04	21.19		-27.2616	-179.2		-22.2118	-1.97	21.88
-22.8078	-218.1		-22.2083	-0.04	21.2		-27.2547	-180.5		-22.2083	-1.97	21.89
-22.8008	-218.1		-22.2049	-0.04	21.19		-27.2477	-181.7		-22.2049	-1.95	21.87
-22.7939	-218.2		-22.2014	-0.05	21.19		-27.2408	-183		-22.2014	-1.96	21.89
-22.7869	-218.3		-22.1979	-0.04	21.2		-27.2338	-184.3		-22.1979	-1.96	21.89
-22.78	-218.3		-22.1944	-0.04	21.2		-27.2269	-185.6		-22.1944	-1.97	21.89
-22.773	-218.4		-22.191	-0.04	21.2		-27.22	-186.8		-22.191	-1.97	21.9
-22.7661	-218.5		-22.1875	-0.05	21.19		-27.213	-188.1		-22.1875	-1.96	21.89
-22.7591	-218.5		-22.184	-0.05	21.2		-27.2061	-189.4		-22.184	-1.96	21.89
-22.7522	-218.6		-22.1806	-0.05	21.2		-27.1991	-190.6		-22.1806	-1.96	21.89
-22.7453	-218.7		-22.1771	-0.04	21.19		-27.1922	-191.9		-22.1771	-1.96	21.89
-22.7383	-218.7		-22.1736	-0.04	21.2		-27.1852	-193.1		-22.1736	-1.96	21.9
-22.7314	-218.8		-22.1701	-0.05	21.19		-27.1783	-194.4		-22.1701	-1.95	21.89
-22.7244	-218.8		-22.1667	-0.04	21.19		-27.1713	-195.6		-22.1667	-1.95	21.89
-22.7175	-218.9		-22.1632	-0.05	21.19		-27.1644	-196.9		-22.1632	-1.95	21.89
-22.7105	-218.9		-22.1597	-0.05	21.18		-27.1574	-198.2		-22.1597	-1.95	21.89
-22.7036	-219		-22.1562	-0.04	21.2		-27.1505	-199.5		-22.1562	-1.95	21.89
-22.6966	-219		-22.1528	-0.05	21.18		-27.1436	-200.7		-22.1528	-1.95	21.88
-22.6897	-219.1		-22.1493	-0.04	21.2		-27.1366	-201.9		-22.1493	-1.96	21.88
-22.6828	-219.2		-22.1458	-0.04	21.21		-27.1297	-203.1		-22.1458	-1.96	21.89
-22.6758	-219.2		-22.1424	-0.04	21.2		-27.1227	-204.3		-22.1424	-1.95	21.89
-22.6689	-219.3		-22.1389	-0.05	21.2		-27.1158	-205.5		-22.1389	-1.95	21.89
-22.6619	-219.3		-22.1354	-0.04	21.2		-27.1088	-206.7		-22.1354	-1.95	21.89
-22.655	-219.4		-22.1319	-0.04	21.2		-27.1019	-207.8		-22.1319	-1.95	21.9
-22.648	-219.4		-22.1285	-0.04	21.2		-27.095	-209		-22.1285	-1.95	21.89
-22.6411	-219.5		-22.125	-0.04	21.2		-27.088	-210.1		-22.125	-1.95	21.9
-22.6341	-219.5		-22.1215	-0.05	21.2		-27.0811	-211.3		-22.1215	-1.95	21.9
-22.6272	-219.6		-22.1181	-0.05	21.2		-27.0741	-212.4		-22.1181	-1.95	21.9
-22.6203	-219.6		-22.1146	-0.04	21.2		-27.0672	-213.5		-22.1146	-1.95	21.89
-22.6133	-219.7		-22.1111	-0.04	21.2		-27.0602	-214.7		-22.1111	-1.95	21.89
-22.6064	-219.7		-22.1076	-0.04	21.2		-27.0533	-215.8		-22.1076	-1.94	21.9
-22.5994	-219.8		-22.1042	-0.04	21.2		-27.0463	-216.8		-22.1042	-1.93	21.89
-22.5925	-219.8		-22.1007	-0.05	21.2		-27.0394	-217.9		-22.1007	-1.94	21.91
-22.5855	-219.9		-22.0972	-0.04	21.2		-27.0325	-219		-22.0972	-1.94	21.9
-22.5786	-219.9		-22.0937	-0.04	21.21		-27.0255	-220		-22.0937	-1.94	21.9
-22.5716	-220		-22.0903	-0.04	21.21		-27.0186	-221.1		-22.0903	-1.95	21.9
-22.5647	-220		-22.0868	-0.04	21.2		-27.0116	-222.2		-22.0868	-1.94	21.9
-22.5578	-220.1		-22.0833	-0.04	21.21		-27.0047	-223.2		-22.0833	-1.95	21.9
-22.5508	-220.2		-22.0799	-0.04	21.21		-26.9977	-224.2		-22.0799	-1.94	21.9
-22.5439	-220.2		-22.0764	-0.05	21.21		-26.9908	-225.3		-22.0764	-1.95	21.9
-22.5369	-220.2		-22.0729	-0.05	21.2		-26.9838	-226.3		-22.0729	-1.94	21.89
-22.53	-220.3		-22.0694	-0.04	21.21		-26.9769	-227.3		-22.0694	-1.94	21.9
-22.523	-220.3		-22.066	-0.04	21.2		-26.97	-228.3		-22.066	-1.94	21.9
-22.5161	-220.4		-22.0625	-0.04	21.21		-26.963	-229.3		-22.0625	-1.95	21.89
-22.5092	-220.4		-22.059	-0.04	21.2		-26.9561	-230.3		-22.059	-1.95	21.9
-22.5022	-220.5		-22.0556	-0.04	21.2		-26.9491	-231.3		-22.0556	-1.95	21.89
-22.4953	-220.5		-22.0521	-0.04	21.19		-26.9422	-232.3		-22.0521	-1.95	21.89
-22.4883	-220.5		-22.0486	-0.04	21.19		-26.9352	-233.3		-22.0486	-1.96	21.9
-22.4814	-220.6		-22.0451	-0.04	21.2		-26.9283	-234.3		-22.0451	-1.96	21.89
-22.4744	-220.6		-22.0417	-0.04	21.2		-26.9213	-235.3		-22.0417	-1.96	21.89
-22.4675	-220.7		-22.0382	-0.04	21.19		-26.9144	-236.2		-22.0382	-1.96	21.88
-22.4605	-220.7		-22.0347	-0.04	21.19		-26.9075	-237.2		-22.0347	-1.96	21.9
-22.4536	-220.7		-22.0312	-0.04	21.2		-26.9005	-238.2		-22.0312	-1.96	21.89
-22.4466	-220.8		-22.0278	-0.04	21.2		-26.8936	-239.2		-22.0278	-1.96	21.89
-22.4397	-220.8		-22.0243	-0.07	21.3		-26.8866	-240.1		-22.0243	-1.97	21.91
-22.4328	-220.9		-22.0208	-0.04	21.23		-26.8797	-241.1		-22.0208	-1.96	21.94
-22.4258	-220.9		-22.0174	-0.04	21.24		-26.8727	-242		-22.0174	-1.97	21.95
-22.4189	-221		-22.0139	-0.04	21.24		-26.8658	-243		-22.0139	-1.96	21.94
-22.4119	-221		-22.0104	-0.04	21.24		-26.8588	-244		-22.0104	-1.96	21.94
-22.405	-221		-22.0069	-0.04	21.24		-26.8519	-244.9		-22.0069	-1.96	21.94
-22.398	-221.1		-22.0035	-0.04	21.23		-26.8449	-245.9		-22.0035	-1.97	21.94
-22.3911	-221.1		-22	-0.04	21.23		-26.838	-246.8		-22	-1.97	21.93
-22.3842	-221.1		-21.9965	-0.04	21.23		-26.8311	-247.8		-21.9965	-1.97	21.92
-22.3772	-221.2		-21.9931	-0.04	21.22		-26.8241	-248.7		-21.9931	-1.96	21.92
-22.3703	-221.2		-21.9896	-0.04	21.21		-26.8172	-249.6		-21.9896	-1.96	21.92
-22.3633	-221.3		-21.9861	-0.04	21.21		-26.8102	-250.6		-21.9861	-1.97	21.9
-22.3564	-221.3		-21.9826	-0.04	21.22		-26.8033	-251.5		-21.9826	-1.97	21.91
-22.3494	-221.3		-21.9792	-0.04	21.21		-26.7963	-252.4		-21.9792	-1.97	21.9
-22.3425	-221.4		-21.9757	-0.04	21.2		-26.7894	-253.3		-21.9757	-1.97	21.9
-22.3355	-221.4		-21.9722	-0.04	21.2		-26.7825	-254.3		-21.9722	-1.98	21.9
-22.3286	-221.4		-21.9687	-0.04	21.2		-26.7755	-255.2		-21.9687	-1.97	21.9
-22.3216	-221.5		-21.9653	-0.04	21.21		-26.7686	-256.1		-21.9653	-1.97	21.9
-22.3147	-221.5		-21.9618	-0.04	21.21		-26.7616	-257		-21.9618	-1.98	21.9
-22.3078	-221.5		-21.9583	-0.04	21.2		-26.7547	-258		-21.9583	-1.98	21.9
-22.3008	-221.6		-21.9549	-0.04	21.2		-26.7477	-258.9		-21.9549	-1.98	21.9
-22.2939	-221.6		-21.9514	-0.04	21.21		-26.7408	-259.8		-21.9514	-1.99	21.9
-22.2869	-221.6		-21.9479	-0.04	21.21		-26.7338	-260.8		-21.9479	-1.98	21.9
-22.28	-221.7		-21.9444	-0.04	21.21		-26.7269	-261.7		-21.9444	-1.98	21.91
-22.273	-221.7		-21.941	-0.04	21.2		-26.72	-262.7		-21.941	-1.98	21.9
-22.2661	-221.8		-21.9375	-0.04	21.21		-26.713	-263.6		-21.9375	-1.98	21.9
-22.2592	-221.8		-21.934	-0.04	21.21		-26.7061	-264.6		-21.934	-1.99	21.91
-22.2522	-221.8		-21.9306	-0.04	21.21		-26.6991	-265.5		-21.9306	-1.99	21.91
-22.2453	-221.9		-21.9271	-0.04	21.21		-26.6922	-266.5		-21.9271	-1.99	21.9
-22.2383	-221.9		-21.9236	-0.04	21.22		-26.6852	-267.5		-21.9236	-1.99	21.9
-22.2314	-221.9		-21.9201	-0.04	21.22		-26.6783	-268.4		-21.9201	-2	21.91
-22.2244	-222		-21.9167	-0.04	21.21		-26.6713	-269.4		-21.9167	-2	21.9
-22.2175	-222		-21.9132	-0.04	21.22		-26.6644	-270.4		-21.9132	-2	21.91
-22.2105	-222		-21.9097	-0.04	21.21		-26.6575	-271.3		-21.9097	-1.99	21.92
-22.2036	-222.1		-21.9062	-0.04	21.21		-26.6505	-272.3		-21.9062	-2	21.91
-22.1966	-222.1		-21.9028	-0.04	21.21		-26.6436	-273.3		-21.9028	-2	21.91
-22.1897	-222.1		-21.8993	-0.04	21.21		-26.6366	-274.2		-21.8993	-2	21.9
-22.1828	-222.2		-21.8958	-0.04	21.21		-26.6297	-275.2		-21.8958	-2	21.9
-22.1758	-222.2		-21.8924	-0.04	21.22		-26.6227	-276.1		-21.8924	-2.01	21.9
-22.1689	-222.2		-21.8889	-0.04	21.2		-26.6158	-277.1		-21.8889	-2	21.9
-22.1619	-222.2		-21.8854	-0.04	21.21		-26.6088	-278		-21.8854	-2	21.91
-22.155	-222.3		-21.8819	-0.04	21.22		-26.6019	-278.9		-21.8819	-2.01	21.91
-22.148	-222.3		-21.8785	-0.03	21.21		-26.595	-279.9		-21.8785	-2	21.9
-22.1411	-222.3		-21.875	-0.04	21.22		-26.588	-280.8		-21.875	-2.01	21.91
-22.1342	-222.4		-21.8715	-0.04	21.21		-26.5811	-281.7		-21.8715	-2	21.9
-22.1272	-222.4		-21.8681	-0.04	21.21		-26.5741	-282.6		-21.8681	-2.01	21.9
-22.1203	-222.4		-21.8646	-0.04	21.21		-26.5672	-283.5		-21.8646	-2.01	21.9
-22.1133	-222.4		-21.8611	-0.03	21.21		-26.5602	-284.4		-21.8611	-2.01	21.9
-22.1064	-222.5		-21.8576	-0.04	21.2		-26.5533	-285.3		-21.8576	-2.01	21.9
-22.0994	-222.5		-21.8542	-0.04	21.2		-26.5464	-286.2		-21.8542	-2.01	21.9
-22.0925	-222.5		-21.8507	-0.04	21.21		-26.5394	-287		-21.8507	-2.01	21.9
-22.0855	-222.5		-21.8472	-0.04	21.21		-26.5325	-287.9		-21.8472	-2.01	21.91
-22.0786	-222.5		-21.8437	-0.04	21.21		-26.5255	-288.8		-21.8437	-2	21.9
-22.0716	-222.6		-21.8403	-0.04	21.21		-26.5186	-289.6		-21.8403	-2	21.9
-22.0647	-222.6		-21.8368	-0.04	21.21		-26.5116	-290.5		-21.8368	-2.01	21.91
-22.0578	-222.6		-21.8333	-0.04	21.22		-26.5047	-291.3		-21.8333	-2.01	21.91
-22.0508	-222.6		-21.8299	-0.04	21.21		-26.4977	-292.1		-21.8299	-2	21.91
-22.0439	-222.7		-21.8264	-0.03	21.22		-26.4908	-292.9		-21.8264	-2.01	21.91
-22.0369	-222.7		-21.8229	-0.03	21.22		-26.4838	-293.7		-21.8229	-2.01	21.9
-22.03	-222.7		-21.8194	-0.04	21.22		-26.4769	-294.5		-21.8194	-2.01	21.91
-22.023	-222.7		-21.816	-0.03	21.22		-26.47	-295.3		-21.816	-2	21.91
-22.0161	-222.8		-21.8125	-0.03	21.23		-26.463	-296.1		-21.8125	-2.01	21.9
-22.0092	-222.8		-21.809	-0.03	21.22		-26.4561	-296.9		-21.809	-2.01	21.91
-22.0022	-222.8		-21.8056	-0.03	21.22		-26.4491	-297.7		-21.8056	-2.01	21.91
-21.9953	-222.8		-21.8021	-0.03	21.22		-26.4422	-298.5		-21.8021	-2.01	21.91
-21.9883	-222.8		-21.7986	-0.04	21.22		-26.4352	-299.2		-21.7986	-2.02	21.91
-21.9814	-222.9		-21.7951	-0.03	21.21		-26.4283	-300		-21.7951	-2	21.91
-21.9744	-222.9		-21.7917	-0.03	21.22		-26.4213	-300.8		-21.7917	-2.02	21.9
-21.9675	-222.9		-21.7882	-0.03	21.22		-26.4144	-301.5		-21.7882	-2.01	21.91
-21.9605	-222.9		-21.7847	-0.03	21.22		-26.4075	-302.3		-21.7847	-2.01	21.91
-21.9536	-222.9		-21.7812	-0.03	21.22		-26.4005	-303		-21.7812	-2.01	21.9
-21.9466	-223		-21.7778	-0.03	21.21		-26.3936	-303.8		-21.7778	-2.01	21.9
-21.9397	-223		-21.7743	-0.04	21.2		-26.3866	-304.5		-21.7743	-2.01	21.9
-21.9328	-223		-21.7708	-0.03	21.21		-26.3797	-305.3		-21.7708	-2.02	21.9
-21.9258	-223		-21.7674	-0.03	21.21		-26.3727	-306.1		-21.7674	-2.01	21.9
-21.9189	-223		-21.7639	-0.03	21.21		-26.3658	-306.8		-21.7639	-2.01	21.9
-21.9119	-223.1		-21.7604	-0.04	21.21		-26.3588	-307.6		-21.7604	-2.01	21.9
-21.905	-223.1		-21.7569	-0.03	21.22		-26.3519	-308.4		-21.7569	-2	21.91
-21.898	-223.1		-21.7535	-0.04	21.22		-26.345	-309.2		-21.7535	-2.01	21.92
-21.8911	-223.1		-21.75	-0.04	21.23		-26.338	-309.9		-21.75	-2.01	21.92
-21.8842	-223.2		-21.7465	-0.04	21.22		-26.3311	-310.7		-21.7465	-2	21.92
-21.8772	-223.2		-21.7431	-0.03	21.22		-26.3241	-311.5		-21.7431	-2	21.92
-21.8703	-223.2		-21.7396	-0.04	21.23		-26.3172	-312.3		-21.7396	-2	21.92
-21.8633	-223.2		-21.7361	-0.03	21.23		-26.3102	-313		-21.7361	-2.01	21.91
-21.8564	-223.3		-21.7326	-0.03	21.22		-26.3033	-313.8		-21.7326	-2	21.91
-21.8494	-223.3		-21.7292	-0.03	21.23		-26.2963	-314.5		-21.7292	-2	21.91
-21.8425	-223.3		-21.7257	-0.03	21.23		-26.2894	-315.2		-21.7257	-2	21.91
-21.8355	-223.3		-21.7222	-0.04	21.22		-26.2825	-315.9		-21.7222	-2	21.91
-21.8286	-223.3		-21.7187	-0.04	21.22		-26.2755	-316.5		-21.7187	-2.01	21.91
-21.8217	-223.3		-21.7153	-0.03	21.22		-26.2686	-317.1		-21.7153	-2	21.9
-21.8147	-223.3		-21.7118	-0.03	21.22		-26.2616	-317.7		-21.7118	-2.01	21.91
-21.8078	-223.4		-21.7083	-0.03	21.22		-26.2547	-318.2		-21.7083	-2	21.9
-21.8008	-223.4		-21.7049	-0.04	21.22		-26.2477	-318.7		-21.7049	-2	21.9
-21.7939	-223.4		-21.7014	-0.03	21.22		-26.2408	-319.2		-21.7014	-2.01	21.91
-21.7869	-223.4		-21.6979	-0.03	21.22		-26.2338	-319.6		-21.6979	-2	21.91
-21.78	-223.4		-21.6944	-0.03	21.22		-26.2269	-320		-21.6944	-2	21.91
-21.773	-223.4		-21.691	-0.03	21.21		-26.22	-320.4		-21.691	-2	21.9
-21.7661	-223.5		-21.6875	-0.03	21.22		-26.213	-320.8		-21.6875	-2	21.9
-21.7592	-223.5		-21.684	-0.03	21.22		-26.2061	-321.2		-21.684	-2	21.91
-21.7522	-223.5		-21.6806	-0.03	21.22		-26.1991	-321.5		-21.6806	-2	21.91
-21.7453	-223.5		-21.6771	-0.03	21.22		-26.1922	-321.9		-21.6771	-2	21.91
-21.7383	-223.5		-21.6736	-0.04	21.21		-26.1852	-322.3		-21.6736	-2	21.9
-21.7314	-223.5		-21.6701	-0.03	21.22		-26.1783	-322.7		-21.6701	-1.99	21.91
-21.7244	-223.6		-21.6667	-0.03	21.22		-26.1714	-323.2		-21.6667	-2	21.91
-21.7175	-223.6		-21.6632	-0.03	21.21		-26.1644	-323.8		-21.6632	-1.99	21.91
-21.7105	-223.6		-21.6597	-0.03	21.22		-26.1575	-324.4		-21.6597	-1.99	21.9
-21.7036	-223.6		-21.6562	-0.03	21.22		-26.1505	-325.1		-21.6562	-1.99	21.9
-21.6967	-223.6		-21.6528	-0.03	21.22		-26.1436	-325.9		-21.6528	-2	21.91
-21.6897	-223.6		-21.6493	-0.03	21.23		-26.1366	-326.9		-21.6493	-2	21.91
-21.6828	-223.6		-21.6458	-0.03	21.23		-26.1297	-327.9		-21.6458	-2	21.91
-21.6758	-223.7		-21.6424	-0.03	21.23		-26.1227	-329		-21.6424	-2	21.9
-21.6689	-223.7		-21.6389	-0.03	21.24		-26.1158	-330.1		-21.6389	-2	21.92
-21.6619	-223.7		-21.6354	-0.03	21.23		-26.1088	-331.3		-21.6354	-1.99	21.92
-21.655	-223.7		-21.6319	-0.03	21.23		-26.1019	-332.6		-21.6319	-2	21.92
-21.648	-223.7		-21.6285	-0.03	21.23		-26.095	-333.8		-21.6285	-2	21.91
-21.6411	-223.7		-21.625	-0.03	21.22		-26.088	-335.1		-21.625	-2	21.91
-21.6342	-223.7		-21.6215	-0.03	21.22		-26.0811	-336.4		-21.6215	-2	21.91
-21.6272	-223.7		-21.6181	-0.03	21.22		-26.0741	-337.7		-21.6181	-2	21.91
-21.6203	-223.7		-21.6146	-0.03	21.22		-26.0672	-339		-21.6146	-2.01	21.9
-21.6133	-223.8		-21.6111	-0.03	21.22		-26.0602	-340.2		-21.6111	-2	21.9
-21.6064	-223.8		-21.6076	-0.03	21.21		-26.0533	-341.4		-21.6076	-2	21.9
-21.5994	-223.8		-21.6042	-0.03	21.22		-26.0464	-342.4		-21.6042	-2	21.91
-21.5925	-223.8		-21.6007	-0.03	21.21		-26.0394	-343.5		-21.6007	-2	21.9
-21.5855	-223.8		-21.5972	-0.03	21.22		-26.0325	-344.4		-21.5972	-2	21.9
-21.5786	-223.8		-21.5937	-0.03	21.21		-26.0255	-345.3		-21.5937	-2	21.9
-21.5717	-223.9		-21.5903	-0.03	21.21		-26.0186	-346.1		-21.5903	-2	21.9
-21.5647	-223.9		-21.5868	-0.03	21.21		-26.0116	-346.7		-21.5868	-2.01	21.9
-21.5578	-223.9		-21.5833	-0.03	21.2		-26.0047	-347.2		-21.5833	-2	21.9
-21.5508	-223.9		-21.5799	-0.03	21.22		-25.9977	-347.6		-21.5799	-2	21.91
-21.5439	-223.9		-21.5764	-0.03	21.21		-25.9908	-348		-21.5764	-2	21.9
-21.5369	-223.9		-21.5729	-0.03	21.22		-25.9838	-348.2		-21.5729	-2.01	21.91
-21.53	-223.9		-21.5694	-0.03	21.23		-25.9769	-348.3		-21.5694	-2	21.91
-21.523	-223.9		-21.566	-0.03	21.22		-25.97	-348.2		-21.566	-2	21.92
-21.5161	-224		-21.5625	-0.03	21.23		-25.963	-348		-21.5625	-2	21.92
-21.5092	-224		-21.559	-0.03	21.23		-25.9561	-347.7		-21.559	-2	21.92
-21.5022	-224		-21.5556	-0.03	21.23		-25.9491	-347.3		-21.5556	-2	21.92
-21.4953	-224		-21.5521	-0.03	21.23		-25.9422	-346.9		-21.5521	-2	21.92
-21.4883	-224		-21.5486	-0.03	21.23		-25.9352	-346.4		-21.5486	-1.99	21.91
-21.4814	-224		-21.5451	-0.03	21.23		-25.9283	-345.9		-21.5451	-2	21.92
-21.4744	-224		-21.5417	-0.03	21.23		-25.9213	-345.3		-21.5417	-2	21.91
-21.4675	-224.1		-21.5382	-0.03	21.23		-25.9144	-344.6		-21.5382	-1.99	21.91
-21.4605	-224.1		-21.5347	-0.04	21.21		-25.9075	-343.9		-21.5347	-2	21.91
-21.4536	-224.1		-21.5312	-0.03	21.22		-25.9005	-343.2		-21.5312	-2	21.91
-21.4467	-224.1		-21.5278	-0.03	21.22		-25.8936	-342.3		-21.5278	-2	21.91
-21.4397	-224.1		-21.5243	-0.03	21.22		-25.8866	-341.4		-21.5243	-2.01	21.91
-21.4328	-224.1		-21.5208	-0.03	21.21		-25.8797	-340.5		-21.5208	-2.01	21.9
-21.4258	-224.1		-21.5174	-0.03	21.21		-25.8727	-339.4		-21.5174	-2.02	21.91
-21.4189	-224.1		-21.5139	-0.03	21.22		-25.8658	-338.3		-21.5139	-2.02	21.9
-21.4119	-224.2		-21.5104	-0.03	21.21		-25.8589	-337		-21.5104	-2.02	21.9
-21.405	-224.2		-21.5069	-0.03	21.21		-25.8519	-335.7		-21.5069	-2.02	21.91
-21.3981	-224.2		-21.5035	-0.03	21.22		-25.845	-334.3		-21.5035	-2.02	21.91
-21.3911	-224.2		-21.5	-0.03	21.21		-25.838	-332.8		-21.5	-2.02	21.9
-21.3842	-224.2		-21.4965	-0.03	21.21		-25.8311	-331.3		-21.4965	-2.02	21.91
-21.3772	-224.2		-21.4931	-0.03	21.21		-25.8241	-329.6		-21.4931	-2.02	21.9
-21.3703	-224.2		-21.4896	-0.03	21.21		-25.8172	-327.9		-21.4896	-2.02	21.9
-21.3633	-224.2		-21.4861	-0.03	21.22		-25.8102	-326.2		-21.4861	-2.02	21.91
-21.3564	-224.2		-21.4826	-0.03	21.22		-25.8033	-324.3		-21.4826	-2.02	21.9
-21.3494	-224.3		-21.4792	-0.03	21.23		-25.7964	-322.5		-21.4792	-2.02	21.91
-21.3425	-224.3		-21.4757	-0.03	21.22		-25.7894	-320.6		-21.4757	-2.02	21.91
-21.3355	-224.3		-21.4722	-0.03	21.23		-25.7825	-318.7		-21.4722	-2.02	21.91
-21.3286	-224.3		-21.4687	-0.02	21.23		-25.7755	-316.7		-21.4687	-2.02	21.91
-21.3217	-224.3		-21.4653	-0.03	21.23		-25.7686	-314.6		-21.4653	-2.03	21.92
-21.3147	-224.3		-21.4618	-0.03	21.23		-25.7616	-312.5		-21.4618	-2.02	21.91
-21.3078	-224.3		-21.4583	-0.03	21.22		-25.7547	-310.4		-21.4583	-2.02	21.91
-21.3008	-224.3		-21.4549	-0.03	21.22		-25.7477	-308.2		-21.4549	-2.02	21.91
-21.2939	-224.3		-21.4514	-0.03	21.22		-25.7408	-306.1		-21.4514	-2.02	21.92
-21.2869	-224.3		-21.4479	-0.03	21.23		-25.7338	-303.9		-21.4479	-2.03	21.92
-21.28	-224.3		-21.4444	-0.03	21.23		-25.7269	-301.8		-21.4444	-2.02	21.91
-21.2731	-224.4		-21.441	-0.03	21.22		-25.72	-299.7		-21.441	-2.02	21.91
-21.2661	-224.3		-21.4375	-0.03	21.22		-25.713	-297.6		-21.4375	-2.02	21.91
-21.2592	-224.3		-21.434	-0.03	21.22		-25.7061	-295.6		-21.434	-2.02	21.9
-21.2522	-224.3		-21.4306	-0.03	21.22		-25.6991	-293.5		-21.4306	-2.02	21.91
-21.2453	-224.3		-21.4271	-0.03	21.22		-25.6922	-291.5		-21.4271	-2.02	21.91
-21.2383	-224.4		-21.4236	-0.03	21.23		-25.6852	-289.4		-21.4236	-2.03	21.91
-21.2314	-224.4		-21.4201	-0.03	21.22		-25.6783	-287.3		-21.4201	-2.02	21.91
-21.2244	-224.4		-21.4167	-0.03	21.22		-25.6714	-285.2		-21.4167	-2.03	21.91
-21.2175	-224.4		-21.4132	-0.03	21.22		-25.6644	-283.1		-21.4132	-2.03	21.91
-21.2106	-224.4		-21.4097	-0.03	21.22		-25.6575	-280.9		-21.4097	-2.03	21.91
-21.2036	-224.4		-21.4062	-0.03	21.22		-25.6505	-278.7		-21.4062	-2.03	21.91
-21.1967	-224.4		-21.4028	-0.03	21.22		-25.6436	-276.4		-21.4028	-2.03	21.91
-21.1897	-224.4		-21.3993	-0.03	21.22		-25.6366	-274.1		-21.3993	-2.02	21.91
-21.1828	-224.5		-21.3958	-0.03	21.23		-25.6297	-271.7		-21.3958	-2.02	21.91
-21.1758	-224.5		-21.3924	-0.03	21.23		-25.6227	-269.3		-21.3924	-2.02	21.91
-21.1689	-224.5		-21.3889	-0.02	21.22		-25.6158	-266.9		-21.3889	-2.02	21.91
-21.1619	-224.5		-21.3854	-0.03	21.22		-25.6089	-264.5		-21.3854	-2.02	21.91
-21.155	-224.5		-21.3819	-0.03	21.22		-25.6019	-262.2		-21.3819	-2.02	21.91
-21.1481	-224.5		-21.3785	-0.03	21.23		-25.595	-259.9		-21.3785	-2.01	21.91
-21.1411	-224.5		-21.375	-0.03	21.22		-25.588	-257.6		-21.375	-2.02	21.91
-21.1342	-224.5		-21.3715	-0.03	21.23		-25.5811	-255.3		-21.3715	-2.01	21.91
-21.1272	-224.5		-21.3681	-0.03	21.24		-25.5741	-253		-21.3681	-2.02	21.92
-21.1203	-224.5		-21.3646	-0.03	21.23		-25.5672	-250.8		-21.3646	-2.02	21.91
-21.1133	-224.6		-21.3611	-0.03	21.22		-25.5602	-248.6		-21.3611	-2.02	21.92
-21.1064	-224.6		-21.3576	-0.03	21.23		-25.5533	-246.5		-21.3576	-2.02	21.91
-21.0994	-224.6		-21.3542	-0.03	21.23		-25.5464	-244.4		-21.3542	-2.03	21.91
-21.0925	-224.6		-21.3507	-0.03	21.23		-25.5394	-242.3		-21.3507	-2.03	21.91
-21.0856	-224.6		-21.3472	-0.03	21.22		-25.5325	-240.3		-21.3472	-2.03	21.91
-21.0786	-224.6		-21.3437	-0.03	21.22		-25.5255	-238.4		-21.3437	-2.03	21.9
-21.0717	-224.6		-21.3403	-0.03	21.21		-25.5186	-236.6		-21.3403	-2.02	21.9
-21.0647	-224.6		-21.3368	-0.03	21.22		-25.5116	-234.8		-21.3368	-2.04	21.91
-21.0578	-224.6		-21.3333	-0.03	21.21		-25.5047	-233.1		-21.3333	-2.03	21.9
-21.0508	-224.6		-21.3299	-0.03	21.21		-25.4977	-231.5		-21.3299	-2.03	21.9
-21.0439	-224.6		-21.3264	-0.03	21.21		-25.4908	-229.9		-21.3264	-2.03	21.9
-21.0369	-224.6		-21.3229	-0.03	21.21		-25.4839	-228.5		-21.3229	-2.03	21.9
-21.03	-224.6		-21.3194	-0.02	21.21		-25.4769	-227.1		-21.3194	-2.03	21.9
-21.0231	-224.7		-21.316	-0.03	21.21		-25.47	-225.8		-21.316	-2.03	21.9
-21.0161	-224.7		-21.3125	-0.03	21.21		-25.463	-224.7		-21.3125	-2.03	21.89
-21.0092	-224.7		-21.309	-0.03	21.2		-25.4561	-223.6		-21.309	-2.02	21.9
-21.0022	-224.7		-21.3056	-0.03	21.21		-25.4491	-222.5		-21.3056	-2.03	21.9
-20.9953	-224.7		-21.3021	-0.02	21.21		-25.4422	-221.6		-21.3021	-2.03	21.9
-20.9883	-224.7		-21.2986	-0.03	21.22		-25.4352	-220.7		-21.2986	-2.03	21.91
-20.9814	-224.7		-21.2951	-0.02	21.25		-25.4283	-219.9		-21.2951	-2.03	21.94
-20.9744	-224.7		-21.2917	-0.03	21.27		-25.4214	-219.1		-21.2917	-2.03	21.97
-20.9675	-224.7		-21.2882	-0.03	21.31		-25.4144	-218.4		-21.2882	-2.04	22.01
-20.9606	-224.7		-21.2847	-0.02	21.37		-25.4075	-217.7		-21.2847	-2.04	22.06
-20.9536	-224.7		-21.2812	-0.02	21.43		-25.4005	-217.1		-21.2812	-2.03	22.12
-20.9467	-224.7		-21.2778	-0.01	21.46		-25.3936	-216.4		-21.2778	-2.02	22.14
-20.9397	-224.7		-21.2743	-0.01	21.49		-25.3866	-215.8		-21.2743	-2.02	22.17
-20.9328	-224.8		-21.2708	-0.01	21.51		-25.3797	-215.3		-21.2708	-2.02	22.17
-20.9258	-224.8		-21.2674	-0.02	21.52		-25.3727	-214.7		-21.2674	-2.04	22.21
-20.9189	-224.8		-21.2639	-0.01	21.51		-25.3658	-214.2		-21.2639	-2.03	22.22
-20.9119	-224.8		-21.2604	-0.02	21.51		-25.3589	-213.7		-21.2604	-2.01	22.2
-20.905	-224.8		-21.2569	-0.01	21.5		-25.3519	-213.2		-21.2569	-2	22.17
-20.8981	-224.8		-21.2535	-0.01	21.47		-25.345	-212.7		-21.2535	-1.99	22.15
-20.8911	-224.8		-21.25	-0.02	21.45		-25.338	-212.2		-21.25	-2	22.12
-20.8842	-224.8		-21.2465	-0.02	21.43		-25.3311	-211.7		-21.2465	-1.99	22.1
-20.8772	-224.8		-21.2431	-0.02	21.42		-25.3241	-211.3		-21.2431	-1.98	22.09
-20.8703	-224.8		-21.2396	-0.02	21.4		-25.3172	-210.8		-21.2396	-1.98	22.07
-20.8633	-224.8		-21.2361	-0.02	21.39		-25.3102	-210.4		-21.2361	-1.99	22.06
-20.8564	-224.8		-21.2326	-0.02	21.38		-25.3033	-210		-21.2326	-1.99	22.04
-20.8494	-224.8		-21.2292	-0.02	21.37		-25.2964	-209.6		-21.2292	-1.98	22.04
-20.8425	-224.8		-21.2257	-0.02	21.36		-25.2894	-209.1		-21.2257	-1.99	22.03
-20.8356	-224.8		-21.2222	-0.02	21.35		-25.2825	-208.7		-21.2222	-1.99	22.02
-20.8286	-224.8		-21.2187	-0.02	21.36		-25.2755	-208.3		-21.2187	-1.99	22.01
-20.8217	-224.8		-21.2153	-0.02	21.34		-25.2686	-207.9		-21.2153	-1.99	22.01
-20.8147	-224.8		-21.2118	-0.02	21.34		-25.2616	-207.5		-21.2118	-1.99	22.01
-20.8078	-224.8		-21.2083	-0.02	21.33		-25.2547	-207.1		-21.2083	-1.99	22.01
-20.8008	-224.8		-21.2049	-0.03	21.33		-25.2477	-206.7		-21.2049	-1.99	22
-20.7939	-224.9		-21.2014	-0.02	21.33		-25.2408	-206.3		-21.2014	-1.99	22
-20.7869	-224.9		-21.1979	-0.02	21.33		-25.2339	-205.9		-21.1979	-1.99	21.99
-20.78	-224.9		-21.1944	-0.02	21.32		-25.2269	-205.5		-21.1944	-2	22.01
-20.7731	-224.9		-21.191	-0.03	21.32		-25.22	-205.2		-21.191	-1.99	22
-20.7661	-224.9		-21.1875	-0.02	21.33		-25.213	-204.8		-21.1875	-1.99	21.99
-20.7592	-224.9		-21.184	-0.02	21.32		-25.2061	-204.4		-21.184	-1.99	21.99
-20.7522	-224.9		-21.1806	-0.02	21.31		-25.1991	-204		-21.1806	-1.99	21.99
-20.7453	-224.9		-21.1771	-0.03	21.31		-25.1922	-203.7		-21.1771	-1.99	21.98
-20.7383	-224.9		-21.1736	-0.03	21.3		-25.1852	-203.3		-21.1736	-1.99	21.98
-20.7314	-224.9		-21.1701	-0.02	21.3		-25.1783	-202.9		-21.1701	-2	21.98
-20.7244	-224.9		-21.1667	-0.02	21.3		-25.1714	-202.6		-21.1667	-1.99	21.98
-20.7175	-224.9		-21.1632	-0.03	21.3		-25.1644	-202.2		-21.1632	-2	21.98
-20.7106	-224.9		-21.1597	-0.02	21.29		-25.1575	-201.8		-21.1597	-2	21.97
-20.7036	-224.9		-21.1562	-0.03	21.28		-25.1505	-201.5		-21.1562	-2	21.97
-20.6967	-224.9		-21.1528	-0.02	21.29		-25.1436	-201.1		-21.1528	-2	21.96
-20.6897	-224.9		-21.1493	-0.02	21.28		-25.1366	-200.8		-21.1493	-2	21.96
-20.6828	-224.9		-21.1458	-0.03	21.28		-25.1297	-200.5		-21.1458	-2	21.96
-20.6758	-224.8		-21.1424	-0.03	21.28		-25.1227	-200.1		-21.1424	-2	21.96
-20.6689	-224.9		-21.1389	-0.02	21.28		-25.1158	-199.8		-21.1389	-2	21.96
-20.6619	-224.9		-21.1354	-0.03	21.27		-25.1089	-199.5		-21.1354	-2	21.95
-20.655	-224.9		-21.1319	-0.03	21.26		-25.1019	-199.2		-21.1319	-2	21.96
-20.6481	-224.9		-21.1285	-0.03	21.26		-25.095	-198.9		-21.1285	-2	21.95
-20.6411	-224.9		-21.125	-0.03	21.27		-25.088	-198.5		-21.125	-2.01	21.95
-20.6342	-224.9		-21.1215	-0.03	21.26		-25.0811	-198.2		-21.1215	-2	21.95
-20.6272	-224.9		-21.1181	-0.03	21.26		-25.0741	-197.9		-21.1181	-2.01	21.95
-20.6203	-224.9		-21.1146	-0.03	21.26		-25.0672	-197.7		-21.1146	-2.01	21.96
-20.6133	-224.9		-21.1111	-0.02	21.27		-25.0602	-197.4		-21.1111	-2.01	21.95
-20.6064	-224.9		-21.1076	-0.02	21.27		-25.0533	-197.1		-21.1076	-2.01	21.96
-20.5994	-224.9		-21.1042	-0.02	21.27		-25.0464	-196.8		-21.1042	-2.02	21.96
-20.5925	-224.9		-21.1007	-0.03	21.27		-25.0394	-196.5		-21.1007	-2.01	21.95
-20.5856	-224.9		-21.0972	-0.02	21.27		-25.0325	-196.2		-21.0972	-2.01	21.95
-20.5786	-224.9		-21.0937	-0.03	21.27		-25.0255	-196		-21.0937	-2.02	21.96
-20.5717	-224.9		-21.0903	-0.03	21.27		-25.0186	-195.7		-21.0903	-2.02	21.95
-20.5647	-224.9		-21.0868	-0.03	21.27		-25.0116	-195.4		-21.0868	-2.02	21.94
-20.5578	-224.9		-21.0833	-0.03	21.26		-25.0047	-195.1		-21.0833	-2.02	21.94
-20.5508	-224.9		-21.0799	-0.03	21.26		-24.9977	-194.9		-21.0799	-2.03	21.94
-20.5439	-224.9		-21.0764	-0.03	21.27		-24.9908	-194.6		-21.0764	-2.03	21.94
-20.5369	-224.9		-21.0729	-0.03	21.26		-24.9839	-194.4		-21.0729	-2.02	21.94
-20.53	-224.9		-21.0694	-0.03	21.26		-24.9769	-194.2		-21.0694	-2.03	21.94
-20.5231	-224.9		-21.066	-0.03	21.25		-24.97	-193.9		-21.066	-2.02	21.94
-20.5161	-224.9		-21.0625	-0.03	21.25		-24.963	-193.7		-21.0625	-2.03	21.95
-20.5092	-224.9		-21.059	-0.03	21.25		-24.9561	-193.5		-21.059	-2.03	21.94
-20.5022	-224.9		-21.0556	-0.03	21.24		-24.9491	-193.3		-21.0556	-2.03	21.93
-20.4953	-224.9		-21.0521	-0.03	21.24		-24.9422	-193.1		-21.0521	-2.03	21.93
-20.4883	-224.9		-21.0486	-0.03	21.25		-24.9352	-192.9		-21.0486	-2.04	21.94
-20.4814	-224.9		-21.0451	-0.03	21.25		-24.9283	-192.7		-21.0451	-2.03	21.93
-20.4745	-224.9		-21.0417	-0.03	21.25		-24.9214	-192.5		-21.0417	-2.04	21.94
-20.4675	-224.9		-21.0382	-0.03	21.25		-24.9144	-192.3		-21.0382	-2.04	21.94
-20.4606	-224.9		-21.0347	-0.03	21.25		-24.9075	-192.1		-21.0347	-2.04	21.94
-20.4536	-224.9		-21.0312	-0.03	21.24		-24.9005	-191.9		-21.0312	-2.04	21.94
-20.4467	-225		-21.0278	-0.03	21.25		-24.8936	-191.7		-21.0278	-2.04	21.94
-20.4397	-225		-21.0243	-0.03	21.25		-24.8866	-191.6		-21.0243	-2.04	21.94
-20.4328	-224.9		-21.0208	-0.03	21.26		-24.8797	-191.4		-21.0208	-2.05	21.94
-20.4258	-224.9		-21.0174	-0.03	21.26		-24.8727	-191.2		-21.0174	-2.05	21.94
-20.4189	-224.9		-21.0139	-0.03	21.26		-24.8658	-191.1		-21.0139	-2.06	21.94
-20.4119	-224.9		-21.0104	-0.03	21.26		-24.8589	-190.8		-21.0104	-2.06	21.94
-20.405	-224.9		-21.0069	-0.02	21.26		-24.8519	-190.6		-21.0069	-2.05	21.94
-20.3981	-224.9		-21.0035	-0.03	21.25		-24.845	-190.5		-21.0035	-2.04	21.94
-20.3911	-224.9		-21	-0.03	21.25		-24.838	-190.3		-21	-2.05	21.94
-20.3842	-224.9		-20.9965	-0.03	21.26		-24.8311	-190.2		-20.9965	-2.05	21.94
-20.3772	-224.9		-20.9931	-0.03	21.25		-24.8241	-190.1		-20.9931	-2.06	21.94
-20.3703	-224.9		-20.9896	-0.03	21.25		-24.8172	-189.9		-20.9896	-2.06	21.94
-20.3633	-224.9		-20.9861	-0.03	21.25		-24.8103	-189.8		-20.9861	-2.06	21.94
-20.3564	-225		-20.9826	-0.03	21.25		-24.8033	-189.7		-20.9826	-2.07	21.94
-20.3495	-225		-20.9792	-0.02	21.24		-24.7964	-189.5		-20.9792	-2.06	21.93
-20.3425	-225		-20.9757	-0.03	21.24		-24.7894	-189.4		-20.9757	-2.06	21.94
-20.3356	-225		-20.9722	-0.02	21.25		-24.7825	-189.3		-20.9722	-2.07	21.94
-20.3286	-225		-20.9687	-0.03	21.24		-24.7755	-189.1		-20.9687	-2.07	21.94
-20.3217	-225		-20.9653	-0.03	21.25		-24.7686	-189		-20.9653	-2.08	21.93
-20.3147	-225		-20.9618	-0.02	21.25		-24.7616	-188.9		-20.9618	-2.08	21.93
-20.3078	-225		-20.9583	-0.02	21.25		-24.7547	-188.8		-20.9583	-2.08	21.93
-20.3008	-225		-20.9549	-0.03	21.24		-24.7477	-188.6		-20.9549	-2.08	21.93
-20.2939	-225		-20.9514	-0.03	21.24		-24.7408	-188.5		-20.9514	-2.08	21.93
-20.2869	-225		-20.9479	-0.03	21.23		-24.7339	-188.4		-20.9479	-2.08	21.93
-20.28	-225		-20.9444	-0.03	21.23		-24.7269	-188.3		-20.9444	-2.07	21.93
-20.2731	-225		-20.941	-0.03	21.23		-24.72	-188.2		-20.941	-2.08	21.92
-20.2661	-225		-20.9375	-0.03	21.23		-24.713	-188.1		-20.9375	-2.08	21.94
-20.2592	-225		-20.934	-0.03	21.24		-24.7061	-187.9		-20.934	-2.08	21.94
-20.2522	-225		-20.9306	-0.03	21.24		-24.6991	-187.8		-20.9306	-2.08	21.93
-20.2453	-225		-20.9271	-0.03	21.24		-24.6922	-187.7		-20.9271	-2.08	21.93
-20.2383	-225		-20.9236	-0.02	21.25		-24.6852	-187.6		-20.9236	-2.09	21.94
-20.2314	-225		-20.9201	-0.02	21.25		-24.6783	-187.5		-20.9201	-2.1	21.94
-20.2245	-225		-20.9167	-0.02	21.25		-24.6714	-187.4		-20.9167	-2.09	21.94
-20.2175	-225		-20.9132	-0.02	21.26		-24.6644	-187.3		-20.9132	-2.1	21.94
-20.2106	-225		-20.9097	-0.02	21.25		-24.6575	-187.2		-20.9097	-2.1	21.94
-20.2036	-225		-20.9062	-0.02	21.26		-24.6505	-187.1		-20.9062	-2.1	21.94
-20.1967	-225		-20.9028	-0.02	21.25		-24.6436	-187		-20.9028	-2.11	21.94
-20.1897	-225		-20.8993	-0.02	21.25		-24.6366	-187		-20.8993	-2.11	21.94
-20.1828	-225.1		-20.8958	-0.03	21.25		-24.6297	-186.9		-20.8958	-2.1	21.94
-20.1758	-225.1		-20.8924	-0.02	21.25		-24.6228	-186.8		-20.8924	-2.11	21.94
-20.1689	-225.1		-20.8889	-0.02	21.24		-24.6158	-186.7		-20.8889	-2.11	21.94
-20.162	-225.1		-20.8854	-0.03	21.23		-24.6089	-186.6		-20.8854	-2.11	21.93
-20.155	-225.1		-20.8819	-0.02	21.25		-24.6019	-186.5		-20.8819	-2.11	21.93
-20.1481	-225.1		-20.8785	-0.02	21.24		-24.595	-186.5		-20.8785	-2.11	21.93
-20.1411	-225.1		-20.875	-0.02	21.24		-24.588	-186.4		-20.875	-2.11	21.92
-20.1342	-225.1		-20.8715	-0.03	21.24		-24.5811	-186.3		-20.8715	-2.11	21.93
-20.1272	-225.1		-20.8681	-0.03	21.24		-24.5741	-186.2		-20.8681	-2.12	21.93
-20.1203	-225.1		-20.8646	-0.03	21.24		-24.5672	-186.1		-20.8646	-2.11	21.93
-20.1133	-225.1		-20.8611	-0.02	21.24		-24.5602	-186		-20.8611	-2.11	21.92
-20.1064	-225.1		-20.8576	-0.03	21.23		-24.5533	-186		-20.8576	-2.11	21.93
-20.0995	-225		-20.8542	-0.03	21.24		-24.5464	-185.9		-20.8542	-2.1	21.92
-20.0925	-225		-20.8507	-0.02	21.24		-24.5394	-185.8		-20.8507	-2.11	21.93
-20.0856	-225		-20.8472	-0.03	21.23		-24.5325	-185.7		-20.8472	-2.11	21.93
-20.0786	-225.1		-20.8437	-0.03	21.24		-24.5255	-185.7		-20.8437	-2.12	21.93
-20.0717	-225.1		-20.8403	-0.02	21.24		-24.5186	-185.6		-20.8403	-2.11	21.94
-20.0647	-225.1		-20.8368	-0.02	21.25		-24.5116	-185.5		-20.8368	-2.12	21.94
-20.0578	-225.1		-20.8333	-0.02	21.24		-24.5047	-185.5		-20.8333	-2.12	21.93
-20.0508	-225.1		-20.8299	-0.02	21.26		-24.4977	-185.4		-20.8299	-2.12	21.94
-20.0439	-225.1		-20.8264	-0.02	21.25		-24.4908	-185.3		-20.8264	-2.12	21.94
-20.037	-225.1		-20.8229	-0.02	21.26		-24.4839	-185.2		-20.8229	-2.12	21.93
-20.03	-225.1		-20.8194	-0.02	21.25		-24.4769	-185.2		-20.8194	-2.12	21.94
-20.0231	-225.1		-20.816	-0.02	21.26		-24.47	-185.1		-20.816	-2.12	21.94
-20.0161	-225.1		-20.8125	-0.02	21.26		-24.463	-185		-20.8125	-2.13	21.94
-20.0092	-225.1		-20.809	-0.02	21.26		-24.4561	-185		-20.809	-2.12	21.94
-20.0022	-225.1		-20.8056	-0.02	21.25		-24.4491	-184.9		-20.8056	-2.13	21.93
-19.9953	-225.1		-20.8021	-0.02	21.25		-24.4422	-184.9		-20.8021	-2.12	21.94
-19.9883	-225.1		-20.7986	-0.03	21.25		-24.4353	-184.9		-20.7986	-2.13	21.94
-19.9814	-225.1		-20.7951	-0.02	21.25		-24.4283	-184.8		-20.7951	-2.11	21.93
-19.9744	-225.1		-20.7917	-0.02	21.25		-24.4214	-184.7		-20.7917	-2.13	21.93
-19.9675	-225.1		-20.7882	-0.02	21.25		-24.4144	-184.7		-20.7882	-2.13	21.93
-19.9606	-225.1		-20.7847	-0.02	21.24		-24.4075	-184.6		-20.7847	-2.13	21.93
-19.9536	-225.1		-20.7812	-0.02	21.24		-24.4005	-184.6		-20.7812	-2.13	21.93
-19.9467	-225.1		-20.7778	-0.02	21.24		-24.3936	-184.5		-20.7778	-2.13	21.93
-19.9397	-225.1		-20.7743	-0.02	21.23		-24.3866	-184.5		-20.7743	-2.13	21.92
-19.9328	-225.1		-20.7708	-0.02	21.23		-24.3797	-184.5		-20.7708	-2.13	21.93
-19.9258	-225.1		-20.7674	-0.02	21.23		-24.3727	-184.4		-20.7674	-2.12	21.92
-19.9189	-225.1		-20.7639	-0.02	21.24		-24.3658	-184.4		-20.7639	-2.13	21.92
-19.912	-225.1		-20.7604	-0.02	21.23		-24.3589	-184.3		-20.7604	-2.13	21.93
-19.905	-225.1		-20.7569	-0.03	21.23		-24.3519	-184.3		-20.7569	-2.13	21.91
-19.8981	-225.1		-20.7535	-0.02	21.23		-24.345	-184.3		-20.7535	-2.13	21.93
-19.8911	-225.1		-20.75	-0.02	21.23		-24.338	-184.2		-20.75	-2.13	21.93
-19.8842	-225.1		-20.7465	-0.02	21.24		-24.3311	-184.1		-20.7465	-2.13	21.92
-19.8772	-225.1		-20.7431	-0.02	21.24		-24.3241	-184.2		-20.7431	-2.13	21.92
-19.8703	-225.1		-20.7396	-0.02	21.24		-24.3172	-184.2		-20.7396	-2.13	21.92
-19.8633	-225.1		-20.7361	-0.02	21.25		-24.3103	-184.1		-20.7361	-2.13	21.93
-19.8564	-225.1		-20.7326	-0.02	21.25		-24.3033	-184.1		-20.7326	-2.13	21.94
-19.8495	-225.1		-20.7292	-0.02	21.24		-24.2964	-184.1		-20.7292	-2.12	21.93
-19.8425	-225.1		-20.7257	-0.02	21.25		-24.2894	-184.1		-20.7257	-2.12	21.94
-19.8356	-225.1		-20.7222	-0.02	21.24		-24.2825	-184		-20.7222	-2.12	21.94
-19.8286	-225.1		-20.7187	-0.02	21.25		-24.2802	-183.9		-20.7187	-2.13	21.93
-19.8217	-225.1		-20.7153	-0.02	21.24		-24.2733	-183.9		-20.7153	-2.12	21.93
-19.8147	-225.1		-20.7118	-0.02	21.25		-24.2663	-183.8		-20.7118	-2.13	21.93
-19.8078	-225.1		-20.7083	-0.02	21.24		-24.2594	-183.8		-20.7083	-2.13	21.94
-19.8008	-225		-20.7049	-0.01	21.25		-24.2524	-183.8		-20.7049	-2.13	21.92
-19.7939	-225		-20.7014	-0.02	21.24		-24.2455	-183.8		-20.7014	-2.13	21.93
-19.787	-225.1		-20.6979	-0.02	21.24		-24.2385	-183.8		-20.6979	-2.14	21.93
-19.78	-225		-20.6944	-0.02	21.23		-24.2316	-183.8		-20.6944	-2.14	21.92
-19.7731	-225		-20.691	-0.02	21.23		-24.2247	-183.7		-20.691	-2.14	21.92
-19.7661	-225		-20.6875	-0.02	21.23		-24.2177	-183.7		-20.6875	-2.13	21.92
-19.7592	-225		-20.684	-0.02	21.23		-24.2108	-183.7		-20.684	-2.13	21.92
-19.7522	-225		-20.6806	-0.02	21.22		-24.2038	-183.7		-20.6806	-2.13	21.92
-19.7453	-225		-20.6771	-0.02	21.23		-24.1969	-183.7		-20.6771	-2.13	21.92
-19.7383	-225		-20.6736	-0.02	21.23		-24.1899	-183.7		-20.6736	-2.13	21.92
-19.7314	-225		-20.6701	-0.02	21.23		-24.183	-183.7		-20.6701	-2.13	21.92
-19.7245	-225		-20.6667	-0.02	21.22		-24.1761	-183.7		-20.6667	-2.13	21.92
-19.7175	-225		-20.6632	-0.02	21.23		-24.1691	-183.7		-20.6632	-2.13	21.92
-19.7106	-225		-20.6597	-0.02	21.23		-24.1622	-183.7		-20.6597	-2.13	21.92
-19.7036	-225		-20.6562	-0.02	21.23		-24.1552	-183.7		-20.6562	-2.14	21.92
-19.6967	-225		-20.6528	-0.02	21.23		-24.1483	-183.6		-20.6528	-2.14	21.92
-19.6897	-225		-20.6493	-0.02	21.24		-24.1413	-183.6		-20.6493	-2.14	21.93
-19.6828	-225		-20.6458	-0.02	21.24		-24.1344	-183.6		-20.6458	-2.14	21.93
-19.6758	-225		-20.6424	-0.02	21.24		-24.1274	-183.6		-20.6424	-2.13	21.94
-19.6689	-225		-20.6389	-0.02	21.24		-24.1205	-183.6		-20.6389	-2.14	21.93
-19.662	-225		-20.6354	-0.02	21.25		-24.1136	-183.6		-20.6354	-2.14	21.93
-19.655	-225		-20.6319	-0.02	21.25		-24.1066	-183.6		-20.6319	-2.14	21.94
-19.6481	-225		-20.6285	-0.02	21.24		-24.0997	-183.6		-20.6285	-2.14	21.93
-19.6411	-225		-20.625	-0.02	21.24		-24.0927	-183.6		-20.625	-2.13	21.93
-19.6342	-225		-20.6215	-0.02	21.24		-24.0858	-183.6		-20.6215	-2.14	21.93
-19.6272	-225		-20.6181	-0.02	21.24		-24.0788	-183.6		-20.6181	-2.14	21.92
-19.6203	-225		-20.6146	-0.02	21.23		-24.0719	-183.6		-20.6146	-2.15	21.93
-19.6133	-225		-20.6111	-0.02	21.23		-24.0649	-183.6		-20.6111	-2.14	21.92
-19.6064	-225		-20.6076	-0.02	21.23		-24.058	-183.6		-20.6076	-2.14	21.92
-19.5995	-225		-20.6042	-0.02	21.23		-24.0511	-183.6		-20.6042	-2.15	21.93
-19.5925	-225		-20.6007	-0.02	21.23		-24.0441	-183.6		-20.6007	-2.15	21.93
-19.5856	-225		-20.5972	-0.02	21.24		-24.0372	-183.7		-20.5972	-2.15	21.92
-19.5786	-225		-20.5937	-0.02	21.23		-24.0302	-183.7		-20.5937	-2.14	21.92
-19.5717	-225		-20.5903	-0.02	21.23		-24.0233	-183.5		-20.5903	-2.15	21.92
-19.5647	-225		-20.5868	-0.02	21.23		-24.0163	-183.3		-20.5868	-2.15	21.91
-19.5578	-225		-20.5833	-0.02	21.23		-24.0094	-183.3		-20.5833	-2.15	21.91
-19.5508	-225		-20.5799	-0.02	21.22		-24.0024	-183.3		-20.5799	-2.14	21.91
-19.5439	-225		-20.5764	-0.02	21.23		-23.9955	-183.3		-20.5764	-2.14	21.92
-19.537	-225		-20.5729	-0.02	21.23		-23.9886	-183.3		-20.5729	-2.15	21.91
-19.53	-225		-20.5694	-0.02	21.23		-23.9816	-183.3		-20.5694	-2.15	21.92
-19.5231	-224.9		-20.566	-0.02	21.24		-23.9747	-183.4		-20.566	-2.16	21.92
-19.5161	-224.9		-20.5625	-0.02	21.23		-23.9677	-183.5		-20.5625	-2.16	21.93
-19.5092	-224.9		-20.559	-0.02	21.23		-23.9608	-183.4		-20.559	-2.15	21.92
-19.5022	-224.9		-20.5556	-0.02	21.23		-23.9538	-183.3		-20.5556	-2.16	21.93
-19.4953	-224.9		-20.5521	-0.02	21.23		-23.9469	-183.1		-20.5521	-2.16	21.92
-19.4883	-224.9		-20.5486	-0.02	21.24		-23.9399	-183.1		-20.5486	-2.15	21.93
-19.4814	-224.9		-20.5451	-0.02	21.24		-23.933	-183.2		-20.5451	-2.15	21.93
-19.4745	-224.9		-20.5417	-0.01	21.24		-23.9261	-183.3		-20.5417	-2.15	21.94
-19.4675	-224.9		-20.5382	-0.02	21.24		-23.9191	-183.2		-20.5382	-2.15	21.94
-19.4606	-224.9		-20.5347	-0.02	21.24		-23.9122	-183.4		-20.5347	-2.16	21.93
-19.4536	-224.9		-20.5312	-0.02	21.25		-23.9052	-183.5		-20.5312	-2.16	21.93
-19.4467	-224.9		-20.5278	-0.01	21.24		-23.8983	-183.5		-20.5278	-2.16	21.93
-19.4397	-224.9		-20.5243	-0.02	21.24		-23.8913	-183.4		-20.5243	-2.16	21.92
-19.4328	-224.9		-20.5208	-0.02	21.24		-23.8844	-183.4		-20.5208	-2.16	21.93
-19.4259	-224.8		-20.5174	-0.01	21.24		-23.8774	-183.3		-20.5174	-2.16	21.93
-19.4189	-224.8		-20.5139	-0.02	21.23		-23.8705	-183.2		-20.5139	-2.16	21.92
-19.412	-224.8		-20.5104	-0.02	21.23		-23.8636	-183.3		-20.5104	-2.16	21.92
-19.405	-224.8		-20.5069	-0.01	21.23		-23.8566	-183.4		-20.5069	-2.16	21.92
-19.3981	-224.8		-20.5035	-0.01	21.23		-23.8497	-183.5		-20.5035	-2.17	21.91
-19.3911	-224.8		-20.5	-0.02	21.23		-23.8427	-183.5		-20.5	-2.17	21.92
-19.3842	-224.8		-20.4965	-0.02	21.23		-23.8358	-183.5		-20.4965	-2.18	21.92
-19.3772	-224.8		-20.4931	-0.02	21.23		-23.8288	-183.6		-20.4931	-2.17	21.91
-19.3703	-224.8		-20.4896	-0.01	21.23		-23.8219	-183.5		-20.4896	-2.17	21.91
-19.3633	-224.8		-20.4861	-0.01	21.22		-23.8149	-183.5		-20.4861	-2.18	21.91
-19.3564	-224.8		-20.4826	-0.02	21.23		-23.808	-183.6		-20.4826	-2.18	21.91
-19.3495	-224.8		-20.4792	-0.01	21.23		-23.8011	-183.6		-20.4792	-2.18	21.92
-19.3425	-224.8		-20.4757	-0.02	21.21		-23.7941	-183.6		-20.4757	-2.17	21.91
-19.3356	-224.8		-20.4722	-0.01	21.23		-23.7872	-183.7		-20.4722	-2.18	21.92
-19.3286	-224.8		-20.4687	-0.02	21.23		-23.7802	-183.7		-20.4687	-2.18	21.92
-19.3217	-224.7		-20.4653	-0.01	21.23		-23.7733	-183.8		-20.4653	-2.17	21.92
-19.3147	-224.7		-20.4618	-0.01	21.23		-23.7663	-183.8		-20.4618	-2.17	21.92
-19.3078	-224.7		-20.4583	-0.02	21.24		-23.7594	-183.7		-20.4583	-2.18	21.94
-19.3009	-224.7		-20.4549	-0.01	21.24		-23.7524	-183.7		-20.4549	-2.18	21.93
-19.2939	-224.7		-20.4514	-0.02	21.23		-23.7455	-183.7		-20.4514	-2.18	21.93
-19.287	-224.7		-20.4479	-0.02	21.24		-23.7386	-183.8		-20.4479	-2.18	21.93
-19.28	-224.7		-20.4444	-0.01	21.24		-23.7316	-183.8		-20.4444	-2.18	21.93
-19.2731	-224.7		-20.441	-0.02	21.24		-23.7247	-183.9		-20.441	-2.18	21.92
-19.2661	-224.7		-20.4375	-0.01	21.24		-23.7177	-183.9		-20.4375	-2.18	21.92
-19.2592	-224.7		-20.434	-0.01	21.23		-23.7108	-184		-20.434	-2.18	21.92
-19.2522	-224.7		-20.4306	-0.02	21.23		-23.7038	-184.1		-20.4306	-2.17	21.92
-19.2453	-224.7		-20.4271	-0.01	21.23		-23.6969	-184.1		-20.4271	-2.18	21.92
-19.2384	-224.7		-20.4236	-0.02	21.23		-23.6899	-184.2		-20.4236	-2.17	21.92
-19.2314	-224.7		-20.4201	-0.01	21.23		-23.683	-184.2		-20.4201	-2.18	21.92
-19.2245	-224.7		-20.4167	-0.01	21.23		-23.6761	-184.2		-20.4167	-2.18	21.92
-19.2175	-224.7		-20.4132	-0.01	21.23		-23.6691	-184.3		-20.4132	-2.19	21.91
-19.2106	-224.7		-20.4097	-0.01	21.23		-23.6622	-184.4		-20.4097	-2.18	21.91
-19.2036	-224.6		-20.4062	-0.01	21.22		-23.6552	-184.5		-20.4062	-2.18	21.92
-19.1967	-224.6		-20.4028	-0.02	21.23		-23.6483	-184.6		-20.4028	-2.18	21.93
-19.1897	-224.6		-20.3993	-0.01	21.23		-23.6413	-184.6		-20.3993	-2.18	21.91
-19.1828	-224.6		-20.3958	-0.01	21.23		-23.6344	-184.7		-20.3958	-2.19	21.92
-19.1759	-224.6		-20.3924	-0.02	21.22		-23.6275	-184.8		-20.3924	-2.18	21.91
-19.1689	-224.6		-20.3889	-0.01	21.23		-23.6205	-184.9		-20.3889	-2.18	21.92
-19.162	-224.6		-20.3854	-0.02	21.23		-23.6136	-184.9		-20.3854	-2.18	21.91
-19.155	-224.6		-20.3819	-0.01	21.23		-23.6066	-185		-20.3819	-2.18	21.91
-19.1481	-224.6		-20.3785	-0.02	21.23		-23.5997	-185.1		-20.3785	-2.19	21.92
-19.1411	-224.6		-20.375	-0.01	21.23		-23.5927	-185.2		-20.375	-2.18	21.93
-19.1342	-224.6		-20.3715	-0.01	21.24		-23.5858	-185.2		-20.3715	-2.18	21.92
-19.1272	-224.6		-20.3681	-0.01	21.23		-23.5788	-185.3		-20.3681	-2.18	21.92
-19.1203	-224.6		-20.3646	-0.01	21.23		-23.5719	-185.5		-20.3646	-2.18	21.92
-19.1134	-224.6		-20.3611	-0.01	21.23		-23.5649	-185.6		-20.3611	-2.18	21.93
-19.1064	-224.6		-20.3576	-0.01	21.24		-23.558	-185.7		-20.3576	-2.18	21.93
-19.0995	-224.6		-20.3542	-0.02	21.23		-23.5511	-185.8		-20.3542	-2.19	21.93
-19.0925	-224.6		-20.3507	-0.01	21.25		-23.5441	-185.9		-20.3507	-2.19	21.93
-19.0856	-224.6		-20.3472	-0.02	21.24		-23.5372	-185.9		-20.3472	-2.18	21.92
-19.0786	-224.6		-20.3437	-0.01	21.25		-23.5302	-186.1		-20.3437	-2.19	21.93
-19.0717	-224.6		-20.3403	-0.02	21.24		-23.5233	-186.2		-20.3403	-2.19	21.91
-19.0647	-224.6		-20.3368	-0.02	21.23		-23.5163	-186.3		-20.3368	-2.18	21.92
-19.0578	-224.6		-20.3333	-0.02	21.23		-23.5094	-186.4		-20.3333	-2.19	21.92
-19.0509	-224.6		-20.3299	-0.02	21.23		-23.5024	-186.5		-20.3299	-2.18	21.92
-19.0439	-224.6		-20.3264	-0.01	21.24		-23.4955	-186.6		-20.3264	-2.18	21.92
-19.037	-224.5		-20.3229	-0.01	21.23		-23.4886	-186.7		-20.3229	-2.19	21.92
-19.03	-224.6		-20.3194	-0.01	21.23		-23.4816	-186.9		-20.3194	-2.18	21.92
-19.0231	-224.6		-20.316	-0.02	21.23		-23.4747	-187		-20.316	-2.18	21.92
-19.0161	-224.6		-20.3125	-0.02	21.22		-23.4677	-187.1		-20.3125	-2.19	21.91
-19.0092	-224.5		-20.309	-0.01	21.23		-23.4608	-187.2		-20.309	-2.19	21.92
-19.0022	-224.5		-20.3056	-0.02	21.22		-23.4538	-187.4		-20.3056	-2.18	21.92
-18.9953	-224.5		-20.3021	-0.01	21.22		-23.4469	-187.5		-20.3021	-2.18	21.91
-18.9884	-224.6		-20.2986	-0.01	21.22		-23.4399	-187.6		-20.2986	-2.19	21.91
-18.9814	-224.6		-20.2951	-0.01	21.22		-23.433	-187.7		-20.2951	-2.18	21.91
-18.9745	-224.6		-20.2917	-0.01	21.23		-23.4261	-187.8		-20.2917	-2.19	21.92
-18.9675	-224.6		-20.2882	-0.01	21.23		-23.4191	-187.8		-20.2882	-2.2	21.92
-18.9606	-224.6		-20.2847	-0.01	21.23		-23.4122	-188		-20.2847	-2.2	21.92
-18.9536	-224.5		-20.2812	-0.01	21.23		-23.4052	-188.1		-20.2812	-2.19	21.93
-18.9467	-224.5		-20.2778	-0.01	21.23		-23.3983	-188.3		-20.2778	-2.19	21.93
-18.9397	-224.5		-20.2743	-0.01	21.23		-23.3913	-188.4		-20.2743	-2.19	21.92
-18.9328	-224.5		-20.2708	0	21.25		-23.3844	-188.5		-20.2708	-2.19	21.92
-18.9259	-224.5		-20.2674	-0.01	21.23		-23.3774	-188.5		-20.2674	-2.18	21.93
-18.9189	-224.5		-20.2639	-0.01	21.24		-23.3705	-188.5		-20.2639	-2.19	21.92
-18.912	-224.5		-20.2604	-0.01	21.24		-23.3636	-188.6		-20.2604	-2.19	21.93
-18.905	-224.5		-20.2569	-0.01	21.24		-23.3566	-188.7		-20.2569	-2.19	21.93
-18.8981	-224.5		-20.2535	-0.01	21.24		-23.3497	-188.9		-20.2535	-2.19	21.93
-18.8911	-224.6		-20.25	-0.02	21.23		-23.3427	-189		-20.25	-2.2	21.93
-18.8842	-224.5		-20.2465	-0.01	21.23		-23.3358	-189.1		-20.2465	-2.19	21.92
-18.8772	-224.5		-20.2431	-0.01	21.23		-23.3288	-189.2		-20.2431	-2.18	21.92
-18.8703	-224.5		-20.2396	-0.01	21.23		-23.3219	-189.3		-20.2396	-2.18	21.93
-18.8634	-224.5		-20.2361	-0.01	21.23		-23.315	-189.3		-20.2361	-2.19	21.92
-18.8564	-224.5		-20.2326	-0.01	21.24		-23.308	-189.4		-20.2326	-2.18	21.92
-18.8495	-224.5		-20.2292	-0.01	21.23		-23.3011	-189.6		-20.2292	-2.18	21.92
-18.8425	-224.5		-20.2257	-0.01	21.23		-23.2941	-189.7		-20.2257	-2.18	21.92
-18.8356	-224.5		-20.2222	-0.01	21.23		-23.2872	-189.8		-20.2222	-2.18	21.92
-18.8286	-224.5		-20.2187	-0.01	21.23		-23.2802	-189.9		-20.2187	-2.18	21.92
-18.8217	-224.5		-20.2153	-0.01	21.23		-23.2733	-190		-20.2153	-2.18	21.92
-18.8147	-224.5		-20.2118	-0.01	21.23		-23.2663	-190.2		-20.2118	-2.18	21.92
-18.8078	-224.5		-20.2083	-0.01	21.23		-23.2594	-190.3		-20.2083	-2.19	21.91
-18.8009	-224.5		-20.2049	-0.01	21.23		-23.2524	-190.5		-20.2049	-2.19	21.92
-18.7939	-224.5		-20.2014	-0.01	21.23		-23.2455	-190.6		-20.2014	-2.18	21.92
-18.787	-224.5		-20.1979	-0.01	21.23		-23.2386	-190.8		-20.1979	-2.19	21.92
-18.78	-224.5		-20.1944	0	21.23		-23.2316	-190.9		-20.1944	-2.19	21.92
-18.7731	-224.5		-20.191	-0.01	21.23		-23.2247	-191		-20.191	-2.19	21.92
-18.7661	-224.5		-20.1875	-0.01	21.24		-23.2177	-191.1		-20.1875	-2.19	21.93
-18.7592	-224.5		-20.184	-0.01	21.24		-23.2108	-191.3		-20.184	-2.19	21.93
-18.7522	-224.5		-20.1806	-0.01	21.24		-23.2038	-191.4		-20.1806	-2.19	21.93
-18.7453	-224.5		-20.1771	-0.01	21.24		-23.1969	-191.5		-20.1771	-2.19	21.93
-18.7384	-224.5		-20.1736	-0.01	21.25		-23.1899	-191.7		-20.1736	-2.19	21.93
-18.7314	-224.5		-20.1701	-0.01	21.24		-23.183	-190.7		-20.1701	-2.19	21.93
-18.7245	-224.5		-20.1667	-0.01	21.25		-23.1761	-191.1		-20.1667	-2.2	21.93
-18.7175	-224.5		-20.1632	-0.01	21.24		-23.1691	-191.7		-20.1632	-2.19	21.92
-18.7106	-224.5		-20.1597	-0.01	21.24		-23.1622	-192		-20.1597	-2.19	21.93
-18.7036	-224.5		-20.1562	-0.01	21.23		-23.1552	-192.3		-20.1562	-2.19	21.93
-18.6967	-224.5		-20.1528	-0.01	21.23		-23.1483	-192.5		-20.1528	-2.2	21.92
-18.6897	-224.5		-20.1493	-0.01	21.24		-23.1413	-192.6		-20.1493	-2.19	21.92
-18.6828	-224.5		-20.1458	-0.01	21.23		-23.1344	-192.6		-20.1458	-2.18	21.92
-18.6759	-224.5		-20.1424	-0.01	21.23		-23.1275	-192.8		-20.1424	-2.18	21.91
-18.6689	-224.5		-20.1389	-0.01	21.23		-23.1205	-193		-20.1389	-2.19	21.91
-18.662	-224.5		-20.1354	-0.01	21.23		-23.1136	-193.1		-20.1354	-2.19	21.91
-18.655	-224.5		-20.1319	-0.01	21.23		-23.1066	-193.2		-20.1319	-2.19	21.91
-18.6481	-224.5		-20.1285	-0.01	21.22		-23.0997	-193.4		-20.1285	-2.19	21.92
-18.6411	-224.5		-20.125	-0.01	21.22		-23.0927	-193.4		-20.125	-2.19	21.91
-18.6342	-224.5		-20.1215	-0.01	21.23		-23.0858	-193.4		-20.1215	-2.2	21.91
-18.6273	-224.5		-20.1181	-0.01	21.22		-23.0788	-193.6		-20.1181	-2.19	21.92
-18.6203	-224.5		-20.1146	-0.01	21.22		-23.0719	-193.7		-20.1146	-2.19	21.91
-18.6134	-224.5		-20.1111	-0.01	21.22		-23.0649	-193.7		-20.1111	-2.19	21.91
-18.6064	-224.5		-20.1076	-0.01	21.22		-23.058	-193.8		-20.1076	-2.19	21.91
-18.5995	-224.5		-20.1042	-0.01	21.22		-23.0511	-194		-20.1042	-2.19	21.91
-18.5925	-224.5		-20.1007	-0.01	21.22		-23.0441	-194.1		-20.1007	-2.2	21.91
-18.5856	-224.5		-20.0972	-0.01	21.22		-23.0372	-194.3		-20.0972	-2.19	21.91
-18.5786	-224.5		-20.0937	-0.01	21.22		-23.0302	-194.4		-20.0937	-2.18	21.92
-18.5717	-224.5		-20.0903	-0.01	21.22		-23.0233	-194.4		-20.0903	-2.19	21.92
-18.5647	-224.5		-20.0868	-0.02	21.23		-23.0163	-194.5		-20.0868	-2.19	21.91
-18.5578	-224.5		-20.0833	-0.01	21.23		-23.0094	-194.7		-20.0833	-2.19	21.91
-18.5509	-224.5		-20.0799	-0.01	21.24		-23.0025	-194.9		-20.0799	-2.19	21.92
-18.5439	-224.5		-20.0764	-0.01	21.23		-22.9955	-195		-20.0764	-2.19	21.92
-18.537	-224.5		-20.0729	-0.01	21.23		-22.9886	-195.2		-20.0729	-2.2	21.92
-18.53	-224.5		-20.0694	-0.01	21.24		-22.9816	-195.3		-20.0694	-2.19	21.92
-18.5231	-224.5		-20.066	-0.01	21.23		-22.9747	-195.4		-20.066	-2.19	21.92
-18.5161	-224.5		-20.0625	-0.01	21.23		-22.9677	-195.5		-20.0625	-2.18	21.92
-18.5092	-224.5		-20.059	-0.01	21.23		-22.9608	-195.5		-20.059	-2.19	21.91
-18.5023	-224.5		-20.0556	-0.01	21.23		-22.9538	-195.6		-20.0556	-2.19	21.91
-18.4953	-224.5		-20.0521	-0.01	21.23		-22.9469	-195.8		-20.0521	-2.18	21.91
-18.4884	-224.5		-20.0486	-0.01	21.22		-22.94	-195.9		-20.0486	-2.19	21.92
-18.4814	-224.5		-20.0451	-0.01	21.22		-22.933	-196		-20.0451	-2.19	21.91
-18.4745	-224.5		-20.0417	-0.01	21.22		-22.9261	-196.1		-20.0417	-2.19	21.91
-18.4675	-224.5		-20.0382	-0.01	21.22		-22.9191	-196.2		-20.0382	-2.19	21.91
-18.4606	-224.5		-20.0347	-0.01	21.22		-22.9122	-196.3		-20.0347	-2.19	21.91
-18.4536	-224.5		-20.0312	-0.01	21.22		-22.9052	-196.3		-20.0312	-2.19	21.91
-18.4467	-224.5		-20.0278	-0.01	21.22		-22.8983	-196.2		-20.0278	-2.2	21.9
-18.4397	-224.5		-20.0243	-0.01	21.22		-22.8913	-196.2		-20.0243	-2.2	21.91
-18.4328	-224.5		-20.0208	-0.01	21.22		-22.8844	-196.3		-20.0208	-2.2	21.91
-18.4259	-224.5		-20.0174	-0.01	21.22		-22.8774	-196.3		-20.0174	-2.19	21.91
-18.4189	-224.5		-20.0139	-0.01	21.22		-22.8705	-196.4		-20.0139	-2.2	21.91
-18.412	-224.5		-20.0104	-0.01	21.21		-22.8636	-196.5		-20.0104	-2.2	21.91
-18.405	-224.5		-20.0069	-0.01	21.22		-22.8566	-196.5		-20.0069	-2.21	21.91
-18.3981	-224.5		-20.0035	-0.01	21.22		-22.8497	-196.5		-20.0035	-2.21	21.91
-18.3911	-224.5		-20	-0.01	21.23		-22.8427	-196.8		-20	-2.2	21.91
-18.3842	-224.5		-19.9965	-0.01	21.24		-22.8358	-196.8		-19.9965	-2.21	21.92
-18.3773	-224.5		-19.9931	-0.01	21.23		-22.8288	-196.9		-19.9931	-2.21	21.91
-18.3703	-224.5		-19.9896	-0.01	21.23		-22.8219	-196.9		-19.9896	-2.21	21.92
-18.3634	-224.5		-19.9861	-0.01	21.23		-22.815	-197		-19.9861	-2.2	21.92
-18.3564	-224.5		-19.9826	-0.02	21.22		-22.808	-197.1		-19.9826	-2.21	21.91
-18.3495	-224.5		-19.9792	-0.01	21.23		-22.8011	-197.1		-19.9792	-2.2	21.92
-18.3425	-224.5		-19.9757	-0.01	21.23		-22.7941	-197.2		-19.9757	-2.2	21.91
-18.3356	-224.5		-19.9722	-0.01	21.23		-22.7872	-197.3		-19.9722	-2.2	21.91
-18.3286	-224.5		-19.9687	-0.01	21.22		-22.7802	-197.3		-19.9687	-2.2	21.91
-18.3217	-224.5		-19.9653	-0.01	21.22		-22.7733	-197.4		-19.9653	-2.2	21.91
-18.3147	-224.5		-19.9618	-0.01	21.22		-22.7663	-197.5		-19.9618	-2.21	21.92
-18.3078	-224.5		-19.9583	-0.01	21.23		-22.7594	-197.6		-19.9583	-2.21	21.92
-18.3009	-224.5		-19.9549	-0.01	21.22		-22.7525	-197.7		-19.9549	-2.21	21.92
-18.2939	-224.5		-19.9514	-0.01	21.22		-22.7455	-197.8		-19.9514	-2.21	21.91
-18.287	-224.4		-19.9479	-0.01	21.23		-22.7386	-197.8		-19.9479	-2.21	21.91
-18.28	-224.4		-19.9444	-0.01	21.22		-22.7316	-198		-19.9444	-2.21	21.91
-18.2731	-224.4		-19.941	-0.01	21.22		-22.7247	-198.1		-19.941	-2.21	21.91
-18.2661	-224.4		-19.9375	-0.01	21.22		-22.7177	-198.2		-19.9375	-2.21	21.91
-18.2592	-224.4		-19.934	-0.01	21.22		-22.7108	-198.3		-19.934	-2.22	21.91
-18.2523	-224.4		-19.9306	-0.01	21.22		-22.7038	-198.4		-19.9306	-2.22	21.91
-18.2453	-224.4		-19.9271	-0.01	21.22		-22.6969	-198.5		-19.9271	-2.22	21.91
-18.2384	-224.4		-19.9236	-0.01	21.21		-22.69	-198.5		-19.9236	-2.21	21.9
-18.2314	-224.4		-19.9201	-0.01	21.22		-22.683	-198.6		-19.9201	-2.22	21.91
-18.2245	-224.4		-19.9167	-0.01	21.23		-22.6761	-198.7		-19.9167	-2.22	21.92
-18.2175	-224.4		-19.9132	-0.01	21.22		-22.6691	-198.7		-19.9132	-2.21	21.92
-18.2106	-224.4		-19.9097	-0.01	21.22		-22.6622	-198.8		-19.9097	-2.22	21.91
-18.2036	-224.4		-19.9062	-0.01	21.23		-22.6552	-198.9		-19.9062	-2.23	21.91
-18.1967	-224.4		-19.9028	-0.01	21.23		-22.6483	-199		-19.9028	-2.23	21.92
-18.1897	-224.4		-19.8993	-0.01	21.23		-22.6413	-199.1		-19.8993	-2.22	21.92
-18.1828	-224.4		-19.8958	0	21.23		-22.6344	-199.1		-19.8958	-2.23	21.92
-18.1759	-224.4		-19.8924	-0.01	21.23		-22.6275	-199.2		-19.8924	-2.23	21.91
-18.1689	-224.4		-19.8889	-0.01	21.23		-22.6205	-199.3		-19.8889	-2.22	21.92
-18.162	-224.4		-19.8854	-0.01	21.22		-22.6136	-199.4		-19.8854	-2.23	21.92
-18.155	-224.4		-19.8819	-0.01	21.23		-22.6066	-199.5		-19.8819	-2.23	21.92
-18.1481	-224.4		-19.8785	-0.01	21.23		-22.5997	-199.5		-19.8785	-2.23	21.92
-18.1411	-224.4		-19.875	0	21.23		-22.5927	-199.6		-19.875	-2.23	21.92
-18.1342	-224.4		-19.8715	0	21.23		-22.5858	-199.7		-19.8715	-2.22	21.91
-18.1273	-224.4		-19.8681	-0.01	21.23		-22.5788	-199.8		-19.8681	-2.23	21.91
-18.1203	-224.4		-19.8646	-0.01	21.22		-22.5719	-199.8		-19.8646	-2.23	21.91
-18.1134	-224.4		-19.8611	-0.01	21.22		-22.565	-199.9		-19.8611	-2.23	21.91
-18.1064	-224.4		-19.8576	-0.01	21.22		-22.558	-200		-19.8576	-2.22	21.91
-18.0995	-224.4		-19.8542	-0.01	21.22		-22.5511	-200.1		-19.8542	-2.23	21.9
-18.0925	-224.4		-19.8507	-0.01	21.21		-22.5441	-200.2		-19.8507	-2.23	21.91
-18.0856	-224.4		-19.8472	-0.01	21.22		-22.5372	-200.2		-19.8472	-2.22	21.9
-18.0786	-224.4		-19.8437	-0.01	21.22		-22.5302	-200.3		-19.8437	-2.23	21.91
-18.0717	-224.4		-19.8403	0	21.22		-22.5233	-200.4		-19.8403	-2.22	21.9
-18.0648	-224.4		-19.8368	-0.01	21.21		-22.5163	-200.5		-19.8368	-2.22	21.91
-18.0578	-224.4		-19.8333	-0.01	21.22		-22.5094	-200.6		-19.8333	-2.22	21.91
-18.0509	-224.4		-19.8299	-0.01	21.22		-22.5025	-200.6		-19.8299	-2.23	21.91
-18.0439	-224.4		-19.8264	-0.01	21.22		-22.4955	-200.7		-19.8264	-2.23	21.92
-18.037	-224.4		-19.8229	-0.01	21.22		-22.4886	-200.8		-19.8229	-2.22	21.91
-18.03	-224.4		-19.8194	-0.01	21.23		-22.4816	-200.8		-19.8194	-2.23	21.91
-18.0231	-224.4		-19.816	-0.01	21.22		-22.4747	-200.9		-19.816	-2.23	21.91
-18.0161	-224.4		-19.8125	-0.01	21.23		-22.4677	-200.9		-19.8125	-2.23	21.91
-18.0092	-224.4		-19.809	0	21.24		-22.4608	-200.8		-19.809	-2.22	21.93
-18.0023	-224.4		-19.8056	-0.01	21.23		-22.4538	-200.9		-19.8056	-2.22	21.92
-17.9953	-224.4		-19.8021	-0.01	21.23		-22.4469	-200.9		-19.8021	-2.22	21.93
-17.9884	-224.4		-19.7986	-0.01	21.22		-22.44	-200.6		-19.7986	-2.22	21.92
-17.9814	-224.4		-19.7951	-0.02	21.23		-22.433	-200.4		-19.7951	-2.24	21.92
-17.9745	-224.4		-19.7917	0	21.23		-22.4261	-200.3		-19.7917	-2.21	21.91
-17.9675	-224.4		-19.7882	-0.01	21.22		-22.4191	-200.4		-19.7882	-2.22	21.91
-17.9606	-224.4		-19.7847	-0.01	21.23		-22.4122	-200.5		-19.7847	-2.22	21.91
-17.9536	-224.4		-19.7812	-0.01	21.23		-22.4052	-200.7		-19.7812	-2.22	21.91
-17.9467	-224.4		-19.7778	-0.01	21.22		-22.3983	-200.8		-19.7778	-2.22	21.91
-17.9398	-224.4		-19.7743	-0.01	21.22		-22.3913	-201		-19.7743	-2.22	21.91
-17.9328	-224.4		-19.7708	-0.01	21.22		-22.3844	-201.1		-19.7708	-2.22	21.91
-17.9259	-224.4		-19.7674	-0.01	21.21		-22.3775	-201.1		-19.7674	-2.22	21.91
-17.9189	-224.4		-19.7639	-0.01	21.22		-22.3705	-201.2		-19.7639	-2.23	21.9
-17.912	-224.4		-19.7604	-0.01	21.21		-22.3636	-201.2		-19.7604	-2.23	21.91
-17.905	-224.4		-19.7569	-0.01	21.22		-22.3566	-201.2		-19.7569	-2.22	21.9
-17.8981	-224.4		-19.7535	-0.01	21.21		-22.3497	-201.2		-19.7535	-2.22	21.91
-17.8912	-224.4		-19.75	-0.01	21.21		-22.3427	-201.2		-19.75	-2.22	21.91
-17.8842	-224.4		-19.7465	-0.01	21.21		-22.3358	-201.2		-19.7465	-2.23	21.9
-17.8773	-224.4		-19.7431	-0.01	21.21		-22.3288	-201.3		-19.7431	-2.23	21.9
-17.8703	-224.4		-19.7396	-0.01	21.22		-22.3219	-201.4		-19.7396	-2.23	21.91
-17.8634	-224.4		-19.7361	-0.01	21.23		-22.315	-201.4		-19.7361	-2.22	21.91
-17.8564	-224.4		-19.7326	-0.01	21.23		-22.308	-201.4		-19.7326	-2.22	21.91
-17.8495	-224.4		-19.7292	-0.02	21.22		-22.3011	-201.5		-19.7292	-2.22	21.92
-17.8425	-224.4		-19.7257	-0.01	21.23		-22.2941	-201.2		-19.7257	-2.21	21.92
-17.8356	-224.4		-19.7222	-0.01	21.23		-22.2872	-201.4		-19.7222	-2.22	21.91
-17.8286	-224.4		-19.7187	-0.01	21.23		-22.2802	-201.5		-19.7187	-2.21	21.92
-17.8217	-224.4		-19.7153	-0.01	21.23		-22.2733	-201.6		-19.7153	-2.21	21.92
-17.8148	-224.4		-19.7118	-0.01	21.23		-22.2663	-201.6		-19.7118	-2.21	21.92
-17.8078	-224.4		-19.7083	-0.01	21.23		-22.2594	-201.6		-19.7083	-2.21	21.92
-17.8009	-224.4		-19.7049	-0.01	21.22		-22.2525	-201.6		-19.7049	-2.21	21.91
-17.7939	-224.4		-19.7014	-0.01	21.23		-22.2455	-201.7		-19.7014	-2.21	21.91
-17.787	-224.4		-19.6979	-0.01	21.22		-22.2386	-201.7		-19.6979	-2.2	21.91
-17.78	-224.4		-19.6944	-0.01	21.22		-22.2316	-201.7		-19.6944	-2.21	21.91
-17.7731	-224.4		-19.691	-0.01	21.22		-22.2247	-201.7		-19.691	-2.2	21.9
-17.7662	-224.4		-19.6875	-0.01	21.22		-22.2177	-201.8		-19.6875	-2.2	21.91
-17.7592	-224.4		-19.684	-0.01	21.22		-22.2108	-201.8		-19.684	-2.2	21.91
-17.7523	-224.4		-19.6806	-0.01	21.21		-22.2038	-201.7		-19.6806	-2.21	21.91
-17.7453	-224.4		-19.6771	-0.01	21.22		-22.1969	-201.5		-19.6771	-2.21	21.91
-17.7384	-224.4		-19.6736	-0.01	21.22		-22.19	-201.6		-19.6736	-2.21	21.9
-17.7314	-224.4		-19.6701	-0.01	21.21		-22.183	-201.5		-19.6701	-2.21	21.9
-17.7245	-224.4		-19.6667	-0.01	21.21		-22.1761	-201.4		-19.6667	-2.21	21.9
-17.7175	-224.4		-19.6632	-0.01	21.21		-22.1691	-201.4		-19.6632	-2.21	21.9
-17.7106	-224.4		-19.6597	-0.01	21.21		-22.1622	-201.5		-19.6597	-2.21	21.9
-17.7036	-224.4		-19.6562	-0.01	21.21		-22.1552	-201.5		-19.6562	-2.21	21.9
-17.6967	-224.4		-19.6528	-0.01	21.21		-22.1483	-201.5		-19.6528	-2.21	21.9
-17.6898	-224.4		-19.6493	-0.01	21.21		-22.1413	-201.5		-19.6493	-2.21	21.89
-17.6828	-224.4		-19.6458	-0.01	21.21		-22.1344	-201.6		-19.6458	-2.22	21.9
-17.6759	-224.4		-19.6424	-0.01	21.21		-22.1275	-201.6		-19.6424	-2.21	21.91
-17.6689	-224.4		-19.6389	-0.01	21.22		-22.1205	-201.5		-19.6389	-2.21	21.91
-17.662	-224.4		-19.6354	-0.01	21.22		-22.1136	-201.5		-19.6354	-2.21	21.91
-17.655	-224.4		-19.6319	-0.01	21.22		-22.1066	-201.5		-19.6319	-2.22	21.92
-17.6481	-224.4		-19.6285	-0.01	21.21		-22.0997	-201.6		-19.6285	-2.21	21.91
-17.6412	-224.4		-19.625	-0.01	21.22		-22.0927	-201.6		-19.625	-2.21	21.92
-17.6342	-224.4		-19.6215	-0.01	21.23		-22.0858	-201.6		-19.6215	-2.21	21.92
-17.6273	-224.4		-19.6181	0	21.23		-22.0788	-201.6		-19.6181	-2.21	21.92
-17.6203	-224.4		-19.6146	-0.01	21.23		-22.0719	-201.6		-19.6146	-2.21	21.92
-17.6134	-224.4		-19.6111	-0.01	21.22		-22.065	-201.7		-19.6111	-2.21	21.91
-17.6064	-224.4		-19.6076	-0.01	21.21		-22.058	-201.7		-19.6076	-2.2	21.91
-17.5995	-224.4		-19.6042	-0.01	21.21		-22.0511	-201.7		-19.6042	-2.21	21.92
-17.5925	-224.4		-19.6007	-0.01	21.21		-22.0441	-201.6		-19.6007	-2.21	21.91
-17.5856	-224.4		-19.5972	-0.01	21.21		-22.0372	-201.6		-19.5972	-2.21	21.9
-17.5786	-224.4		-19.5937	-0.01	21.21		-22.0302	-201.5		-19.5937	-2.21	21.9
-17.5717	-224.4		-19.5903	-0.01	21.21		-22.0233	-201.5		-19.5903	-2.21	21.9
-17.5648	-224.4		-19.5868	-0.01	21.21		-22.0163	-201.2		-19.5868	-2.21	21.9
-17.5578	-224.4		-19.5833	-0.01	21.2		-22.0094	-201		-19.5833	-2.21	21.91
-17.5509	-224.4		-19.5799	-0.01	21.2		-22.0025	-200.9		-19.5799	-2.21	21.91
-17.5439	-224.4		-19.5764	-0.01	21.2		-21.9955	-200.9		-19.5764	-2.21	21.9
-17.537	-224.4		-19.5729	-0.01	21.2		-21.9886	-200.9		-19.5729	-2.2	21.9
-17.53	-224.4		-19.5694	-0.01	21.21		-21.9816	-200.9		-19.5694	-2.21	21.9
-17.5231	-224.4		-19.566	-0.01	21.2		-21.9747	-200.9		-19.566	-2.21	21.9
-17.5162	-224.4		-19.5625	-0.01	21.2		-21.9677	-200.9		-19.5625	-2.21	21.9
-17.5092	-224.4		-19.559	-0.01	21.2		-21.9608	-200.9		-19.559	-2.21	21.9
-17.5023	-224.4		-19.5556	-0.01	21.21		-21.9539	-200.8		-19.5556	-2.2	21.91
-17.4953	-224.4		-19.5521	-0.01	21.21		-21.9469	-200.9		-19.5521	-2.21	21.9
-17.4884	-224.4		-19.5486	-0.01	21.21		-21.94	-200.9		-19.5486	-2.21	21.91
-17.4814	-224.4		-19.5451	-0.01	21.21		-21.933	-200.9		-19.5451	-2.21	21.91
-17.4745	-224.4		-19.5417	-0.01	21.22		-21.9261	-200.9		-19.5417	-2.21	21.91
-17.4675	-224.4		-19.5382	-0.01	21.22		-21.9191	-200.9		-19.5382	-2.21	21.91
-17.4606	-224.4		-19.5347	-0.01	21.22		-21.9122	-200.9		-19.5347	-2.21	21.91
-17.4537	-224.4		-19.5312	-0.01	21.22		-21.9052	-200.9		-19.5312	-2.21	21.91
-17.4467	-224.4		-19.5278	-0.01	21.22		-21.8983	-200.9		-19.5278	-2.2	21.91
-17.4398	-224.4		-19.5243	-0.01	21.22		-21.8913	-201		-19.5243	-2.21	21.91
-17.4328	-224.4		-19.5208	0	21.22		-21.8844	-201		-19.5208	-2.21	21.91
-17.4259	-224.4		-19.5174	-0.01	21.21		-21.8775	-201		-19.5174	-2.22	21.91
-17.4189	-224.4		-19.5139	-0.01	21.21		-21.8705	-201		-19.5139	-2.22	21.9
-17.412	-224.4		-19.5104	-0.01	21.21		-21.8636	-201.1		-19.5104	-2.22	21.9
-17.405	-224.4		-19.5069	-0.01	21.21		-21.8566	-201.1		-19.5069	-2.21	21.91
-17.3981	-224.4		-19.5035	0	21.22		-21.8497	-201.1		-19.5035	-2.22	21.9
-17.3912	-224.4		-19.5	-0.01	21.22		-21.8427	-201.2		-19.5	-2.22	21.9
-17.3842	-224.4		-19.4965	-0.01	21.21		-21.8358	-201.2		-19.4965	-2.23	21.9
-17.3773	-224.4		-19.4931	-0.01	21.22		-21.8288	-201.3		-19.4931	-2.22	21.9
-17.3703	-224.4		-19.4896	-0.01	21.21		-21.8219	-201.3		-19.4896	-2.23	21.9
-17.3634	-224.4		-19.4861	-0.01	21.21		-21.815	-201.3		-19.4861	-2.22	21.91
-17.3564	-224.4		-19.4826	-0.01	21.21		-21.808	-201.3		-19.4826	-2.22	21.91
-17.3495	-224.4		-19.4792	-0.01	21.2		-21.8011	-201.3		-19.4792	-2.22	21.9
-17.3425	-224.4		-19.4757	-0.01	21.21		-21.7941	-201.3		-19.4757	-2.23	21.9
-17.3356	-224.5		-19.4722	-0.01	21.21		-21.7872	-201.4		-19.4722	-2.23	21.9
-17.3287	-224.5		-19.4687	-0.01	21.22		-21.7802	-201.5		-19.4687	-2.23	21.9
-17.3217	-224.5		-19.4653	-0.01	21.2		-21.7733	-201.5		-19.4653	-2.22	21.91
-17.3148	-224.5		-19.4618	-0.01	21.21		-21.7664	-201.6		-19.4618	-2.23	21.9
-17.3078	-224.5		-19.4583	-0.01	21.22		-21.7594	-201.6		-19.4583	-2.23	21.91
-17.3009	-224.5		-19.4549	-0.01	21.21		-21.7525	-201.7		-19.4549	-2.23	21.91
-17.2939	-224.5		-19.4514	-0.01	21.21		-21.7455	-201.8		-19.4514	-2.23	21.91
-17.287	-224.5		-19.4479	-0.01	21.22		-21.7386	-201.9		-19.4479	-2.23	21.92
-17.28	-224.5		-19.4444	-0.01	21.23		-21.7316	-202		-19.4444	-2.23	21.92
-17.2731	-224.5		-19.441	-0.01	21.22		-21.7247	-202.1		-19.441	-2.23	21.92
-17.2662	-224.5		-19.4375	-0.01	21.23		-21.7177	-202.2		-19.4375	-2.24	21.91
-17.2592	-224.5		-19.434	-0.01	21.23		-21.7108	-202.3		-19.434	-2.23	21.92
-17.2523	-224.5		-19.4306	-0.01	21.23		-21.7038	-202.4		-19.4306	-2.24	21.91
-17.2453	-224.5		-19.4271	-0.01	21.23		-21.6969	-202.5		-19.4271	-2.23	21.91
-17.2384	-224.5		-19.4236	-0.01	21.23		-21.69	-202.6		-19.4236	-2.24	21.91
-17.2314	-224.5		-19.4201	-0.01	21.22		-21.683	-202.7		-19.4201	-2.23	21.91
-17.2245	-224.5		-19.4167	-0.01	21.22		-21.6761	-202.8		-19.4167	-2.24	21.91
-17.2175	-224.5		-19.4132	-0.01	21.22		-21.6691	-202.9		-19.4132	-2.23	21.92
-17.2106	-224.5		-19.4097	-0.01	21.22		-21.6622	-203		-19.4097	-2.24	21.9
-17.2037	-224.5		-19.4062	-0.01	21.22		-21.6552	-203.1		-19.4062	-2.24	21.91
-17.1967	-224.5		-19.4028	-0.01	21.21		-21.6483	-203.2		-19.4028	-2.24	21.91
-17.1898	-224.5		-19.3993	-0.01	21.21		-21.6413	-203.4		-19.3993	-2.23	21.91
-17.1828	-224.5		-19.3958	-0.01	21.21		-21.6344	-203.5		-19.3958	-2.23	21.9
-17.1759	-224.5		-19.3924	-0.01	21.22		-21.6275	-203.6		-19.3924	-2.23	21.91
-17.1689	-224.5		-19.3889	-0.01	21.22		-21.6205	-203.8		-19.3889	-2.23	21.91
-17.162	-224.5		-19.3854	-0.01	21.21		-21.6136	-203.9		-19.3854	-2.22	21.9
-17.155	-224.5		-19.3819	-0.01	21.21		-21.6066	-204		-19.3819	-2.23	21.9
-17.1481	-224.5		-19.3785	-0.01	21.21		-21.5997	-204.2		-19.3785	-2.23	21.91
-17.1412	-224.5		-19.375	-0.01	21.21		-21.5927	-204.3		-19.375	-2.23	21.9
-17.1342	-224.5		-19.3715	-0.01	21.21		-21.5858	-204.5		-19.3715	-2.23	21.91
-17.1273	-224.6		-19.3681	-0.01	21.21		-21.5789	-204.6		-19.3681	-2.23	21.91
-17.1203	-224.6		-19.3646	-0.01	21.22		-21.5719	-204.7		-19.3646	-2.23	21.91
-17.1134	-224.6		-19.3611	-0.01	21.22		-21.565	-204.8		-19.3611	-2.24	21.92
-17.1064	-224.6		-19.3576	-0.01	21.22		-21.558	-204.7		-19.3576	-2.23	21.91
-17.0995	-224.6		-19.3542	-0.01	21.22		-21.5511	-204.8		-19.3542	-2.23	21.92
-17.0925	-224.6		-19.3507	-0.01	21.22		-21.5441	-204.9		-19.3507	-2.23	21.91
-17.0856	-224.6		-19.3472	-0.01	21.23		-21.5372	-205.1		-19.3472	-2.23	21.91
-17.0787	-224.6		-19.3437	-0.01	21.22		-21.5302	-205.2		-19.3437	-2.23	21.92
-17.0717	-224.6		-19.3403	-0.01	21.22		-21.5233	-205.4		-19.3403	-2.22	21.91
-17.0648	-224.6		-19.3368	-0.01	21.21		-21.5163	-205.6		-19.3368	-2.21	21.93
-17.0578	-224.6		-19.3333	-0.01	21.21		-21.5094	-205.8		-19.3333	-2.22	21.91
-17.0509	-224.6		-19.3299	0	21.22		-21.5025	-206		-19.3299	-2.22	21.91
-17.0439	-224.6		-19.3264	-0.01	21.21		-21.4955	-206.2		-19.3264	-2.22	21.91
-17.037	-224.6		-19.3229	-0.01	21.21		-21.4886	-206.4		-19.3229	-2.22	21.91
-17.03	-224.6		-19.3194	-0.01	21.22		-21.4816	-206.5		-19.3194	-2.22	21.91
-17.0231	-224.6		-19.316	-0.01	21.21		-21.4747	-206.7		-19.316	-2.22	21.9
-17.0162	-224.6		-19.3125	-0.01	21.22		-21.4677	-206.8		-19.3125	-2.22	21.91
-17.0092	-224.6		-19.309	-0.01	21.21		-21.4608	-207		-19.309	-2.23	21.9
-17.0023	-224.6		-19.3056	-0.01	21.21		-21.4539	-207.1		-19.3056	-2.22	21.91
-16.9953	-224.7		-19.3021	-0.01	21.22		-21.4469	-207		-19.3021	-2.22	21.9
-16.9884	-224.7		-19.2986	-0.01	21.21		-21.44	-206.8		-19.2986	-2.22	21.91
-16.9814	-224.7		-19.2951	-0.01	21.21		-21.433	-207		-19.2951	-2.22	21.9
-16.9745	-224.7		-19.2917	-0.01	21.21		-21.4261	-207		-19.2917	-2.23	21.91
-16.9676	-224.7		-19.2882	-0.01	21.21		-21.4191	-207		-19.2882	-2.23	21.9
-16.9606	-224.7		-19.2847	-0.01	21.2		-21.4122	-207.3		-19.2847	-2.22	21.91
-16.9537	-224.7		-19.2812	-0.01	21.22		-21.4052	-207.5		-19.2812	-2.23	21.91
-16.9467	-224.7		-19.2778	-0.01	21.21		-21.3983	-207.8		-19.2778	-2.23	21.9
-16.9398	-224.7		-19.2743	-0.01	21.21		-21.3913	-208		-19.2743	-2.22	21.92
-16.9328	-224.7		-19.2708	-0.01	21.22		-21.3844	-208.3		-19.2708	-2.22	21.91
-16.9259	-224.7		-19.2674	-0.01	21.21		-21.3775	-208.4		-19.2674	-2.22	21.91
-16.9189	-224.7		-19.2639	-0.01	21.22		-21.3705	-208.5		-19.2639	-2.22	21.9
-16.912	-224.7		-19.2604	-0.01	21.22		-21.3636	-208.7		-19.2604	-2.22	21.91
-16.905	-224.7		-19.2569	-0.01	21.21		-21.3566	-208.9		-19.2569	-2.22	21.92
-16.8981	-224.7		-19.2535	-0.01	21.22		-21.3497	-209.1		-19.2535	-2.22	21.91
-16.8912	-224.8		-19.25	-0.01	21.21		-21.3427	-209.2		-19.25	-2.21	21.91
-16.8842	-224.8		-19.2465	-0.01	21.22		-21.3358	-209.3		-19.2465	-2.21	21.92
-16.8773	-224.8		-19.2431	-0.01	21.21		-21.3289	-209.5		-19.2431	-2.21	21.91
-16.8703	-224.8		-19.2396	-0.01	21.22		-21.3219	-209.6		-19.2396	-2.21	21.91
-16.8634	-224.8		-19.2361	-0.01	21.22		-21.315	-209.8		-19.2361	-2.21	21.91
-16.8564	-224.8		-19.2326	-0.01	21.21		-21.308	-209.9		-19.2326	-2.21	21.9
-16.8495	-224.8		-19.2292	-0.01	21.21		-21.3011	-210		-19.2292	-2.21	21.91
-16.8426	-224.8		-19.2257	-0.01	21.21		-21.2941	-210.2		-19.2257	-2.21	21.91
-16.8356	-224.8		-19.2222	0	21.22		-21.2872	-210.3		-19.2222	-2.21	21.9
-16.8287	-224.8		-19.2187	-0.01	21.21		-21.2802	-210.4		-19.2187	-2.2	21.9
-16.8217	-224.8		-19.2153	-0.01	21.2		-21.2733	-210.5		-19.2153	-2.21	21.91
-16.8148	-224.8		-19.2118	-0.01	21.21		-21.2664	-210.6		-19.2118	-2.21	21.9
-16.8078	-224.8		-19.2083	-0.01	21.2		-21.2594	-210.8		-19.2083	-2.2	21.9
-16.8009	-224.8		-19.2049	-0.01	21.21		-21.2525	-210.9		-19.2049	-2.2	21.9
-16.7939	-224.8		-19.2014	-0.01	21.19		-21.2455	-211		-19.2014	-2.21	21.9
-16.787	-224.8		-19.1979	-0.01	21.2		-21.2386	-211.1		-19.1979	-2.21	21.9
-16.78	-224.8		-19.1944	-0.01	21.2		-21.2316	-211.2		-19.1944	-2.21	21.9
-16.7731	-224.9		-19.191	-0.01	21.21		-21.2247	-211.3		-19.191	-2.22	21.91
-16.7662	-224.9		-19.1875	-0.01	21.2		-21.2177	-211.3		-19.1875	-2.21	21.9
-16.7592	-224.9		-19.184	-0.01	21.21		-21.2108	-211.4		-19.184	-2.22	21.91
-16.7523	-224.9		-19.1806	-0.01	21.22		-21.2038	-211.5		-19.1806	-2.21	21.91
-16.7453	-224.9		-19.1771	-0.01	21.22		-21.1969	-211.6		-19.1771	-2.21	21.92
-16.7384	-224.9		-19.1736	-0.01	21.22		-21.19	-211.7		-19.1736	-2.21	21.91
-16.7314	-224.9		-19.1701	-0.01	21.22		-21.183	-211.8		-19.1701	-2.21	21.92
-16.7245	-224.9		-19.1667	-0.01	21.23		-21.1761	-211.9		-19.1667	-2.21	21.91
-16.7176	-224.9		-19.1632	-0.01	21.23		-21.1691	-212		-19.1632	-2.2	21.92
-16.7106	-224.9		-19.1597	-0.01	21.22		-21.1622	-212.1		-19.1597	-2.2	21.91
-16.7037	-224.9		-19.1562	-0.01	21.22		-21.1552	-212.2		-19.1562	-2.21	21.91
-16.6967	-224.9		-19.1528	-0.01	21.21		-21.1483	-212.3		-19.1528	-2.2	21.91
-16.6898	-224.9		-19.1493	-0.01	21.22		-21.1414	-212.4		-19.1493	-2.21	21.91
-16.6828	-224.9		-19.1458	-0.01	21.21		-21.1344	-212.5		-19.1458	-2.2	21.91
-16.6759	-224.9		-19.1424	-0.01	21.22		-21.1275	-212.1		-19.1424	-2.21	21.91
-16.6689	-224.9		-19.1389	-0.01	21.21		-21.1205	-212.1		-19.1389	-2.21	21.91
-16.662	-224.9		-19.1354	-0.01	21.2		-21.1136	-212.2		-19.1354	-2.21	21.91
-16.655	-224.9		-19.1319	-0.01	21.21		-21.1066	-212.4		-19.1319	-2.21	21.91
-16.6481	-224.9		-19.1285	-0.01	21.21		-21.0997	-212.5		-19.1285	-2.21	21.9
-16.6412	-224.9		-19.125	-0.01	21.21		-21.0927	-212.6		-19.125	-2.21	21.9
-16.6342	-224.9		-19.1215	-0.01	21.21		-21.0858	-212.7		-19.1215	-2.21	21.9
-16.6273	-224.9		-19.1181	-0.01	21.21		-21.0789	-212.9		-19.1181	-2.2	21.91
-16.6203	-224.9		-19.1146	-0.01	21.21		-21.0719	-213		-19.1146	-2.21	21.91
-16.6134	-224.9		-19.1111	-0.01	21.2		-21.065	-213		-19.1111	-2.2	21.91
-16.6064	-224.9		-19.1076	-0.01	21.21		-21.058	-213.2		-19.1076	-2.2	21.91
-16.5995	-224.9		-19.1042	-0.01	21.2		-21.0511	-213.4		-19.1042	-2.2	21.9
-16.5926	-224.9		-19.1007	-0.01	21.21		-21.0441	-213.5		-19.1007	-2.21	21.91
-16.5856	-224.9		-19.0972	-0.01	21.21		-21.0372	-213.6		-19.0972	-2.21	21.91
-16.5787	-224.9		-19.0937	-0.01	21.21		-21.0302	-213.7		-19.0937	-2.21	21.9
-16.5717	-224.9		-19.0903	-0.01	21.22		-21.0233	-213.8		-19.0903	-2.22	21.91
-16.5648	-224.9		-19.0868	-0.01	21.22		-21.0164	-213.9		-19.0868	-2.22	21.91
-16.5578	-225		-19.0833	-0.01	21.22		-21.0094	-214		-19.0833	-2.22	21.91
-16.5509	-225		-19.0799	-0.01	21.22		-21.0025	-214.2		-19.0799	-2.23	21.92
-16.5439	-225		-19.0764	-0.01	21.22		-20.9955	-214.3		-19.0764	-2.23	21.91
-16.537	-225		-19.0729	-0.01	21.21		-20.9886	-214.4		-19.0729	-2.23	21.91
-16.53	-225		-19.0694	-0.01	21.21		-20.9816	-214.5		-19.0694	-2.23	21.92
-16.5231	-225		-19.066	-0.01	21.22		-20.9747	-214.6		-19.066	-2.24	21.91
-16.5162	-225		-19.0625	-0.01	21.21		-20.9677	-214.7		-19.0625	-2.23	21.9
-16.5092	-225		-19.059	-0.01	21.21		-20.9608	-214.8		-19.059	-2.23	21.9
-16.5023	-224.9		-19.0556	-0.01	21.21		-20.9539	-214.9		-19.0556	-2.23	21.9
-16.4953	-224.9		-19.0521	-0.01	21.21		-20.9469	-215		-19.0521	-2.23	21.9
-16.4884	-224.9		-19.0486	0	21.22		-20.94	-215.1		-19.0486	-2.24	21.91
-16.4814	-225		-19.0451	-0.01	21.21		-20.933	-215.2		-19.0451	-2.23	21.91
-16.4745	-225		-19.0417	-0.01	21.21		-20.9261	-215.4		-19.0417	-2.23	21.91
-16.4676	-225		-19.0382	-0.01	21.21		-20.9191	-215.5		-19.0382	-2.24	21.9
-16.4606	-225		-19.0347	-0.01	21.21		-20.9122	-215.6		-19.0347	-2.25	21.91
-16.4537	-225		-19.0312	0	21.22		-20.9053	-215.7		-19.0312	-2.26	21.9
-16.4467	-225		-19.0278	-0.01	21.21		-20.8983	-215.8		-19.0278	-2.26	21.91
-16.4398	-225		-19.0243	-0.01	21.19		-20.8914	-215.9		-19.0243	-2.25	21.9
-16.4328	-225		-19.0208	-0.01	21.2		-20.8844	-216		-19.0208	-2.24	21.9
-16.4259	-225		-19.0174	0	21.2		-20.8775	-216.1		-19.0174	-2.26	21.9
-16.4189	-225		-19.0139	0	21.2		-20.8705	-216.2		-19.0139	-2.25	21.91
-16.412	-225		-19.0104	-0.01	21.2		-20.8636	-216.3		-19.0104	-2.25	21.91
-16.4051	-225		-19.0069	-0.01	21.21		-20.8566	-216.4		-19.0069	-2.24	21.9
-16.3981	-225		-19.0035	-0.01	21.21		-20.8497	-216.6		-19.0035	-2.25	21.9
-16.3912	-225		-19	-0.01	21.2		-20.8427	-216.7		-19	-2.25	21.91
-16.3842	-225		-18.9965	-0.01	21.22		-20.8358	-216.8		-18.9965	-2.24	21.91
-16.3773	-225		-18.9931	-0.01	21.22		-20.8289	-216.9		-18.9931	-2.25	21.91
-16.3703	-225		-18.9896	-0.01	21.22		-20.8219	-216.8		-18.9896	-2.25	21.91
-16.3634	-225		-18.9861	-0.01	21.22		-20.815	-216.7		-18.9861	-2.26	21.91
-16.3564	-224.9		-18.9826	-0.01	21.22		-20.808	-216.8		-18.9826	-2.25	21.91
-16.3495	-225		-18.9792	0	21.22		-20.8011	-216.9		-18.9792	-2.26	21.92
-16.3426	-225		-18.9757	0	21.22		-20.7941	-217		-18.9757	-2.26	21.91
-16.3356	-225.1		-18.9722	0	21.22		-20.7872	-217.2		-18.9722	-2.26	21.92
-16.3287	-224.7		-18.9687	-0.01	21.22		-20.7802	-217.4		-18.9687	-2.26	21.91
-16.3217	-224.7		-18.9653	0	21.22		-20.7733	-217.5		-18.9653	-2.26	21.91
-16.3148	-224.7		-18.9618	-0.01	21.21		-20.7664	-217.7		-18.9618	-2.26	21.92
-16.3078	-224.8		-18.9583	-0.01	21.21		-20.7594	-217.9		-18.9583	-2.26	21.91
-16.3009	-224.8		-18.9549	0	21.22		-20.7525	-218		-18.9549	-2.27	21.91
-16.2939	-224.9		-18.9514	-0.01	21.21		-20.7455	-218.2		-18.9514	-2.27	21.9
-16.287	-224.9		-18.9479	-0.01	21.21		-20.7386	-218.3		-18.9479	-2.27	21.9
-16.2801	-224.9		-18.9444	-0.01	21.21		-20.7316	-218.4		-18.9444	-2.27	21.9
-16.2731	-225		-18.941	-0.01	21.2		-20.7247	-218.6		-18.941	-2.27	21.91
-16.2662	-225		-18.9375	0	21.21		-20.7177	-218.7		-18.9375	-2.27	21.9
-16.2592	-225		-18.934	-0.01	21.2		-20.7108	-218.9		-18.934	-2.27	21.91
-16.2523	-225		-18.9306	0	21.2		-20.7039	-219		-18.9306	-2.27	21.9
-16.2453	-225		-18.9271	0	21.21		-20.6969	-219.2		-18.9271	-2.27	21.9
-16.2384	-225		-18.9236	0	21.21		-20.69	-219.3		-18.9236	-2.28	21.91
-16.2315	-225.1		-18.9201	0	21.22		-20.683	-219.4		-18.9201	-2.28	21.9
-16.2245	-225.1		-18.9167	0	21.22		-20.6761	-219.6		-18.9167	-2.28	21.91
-16.2176	-225.1		-18.9132	-0.01	21.21		-20.6691	-219.8		-18.9132	-2.28	21.91
-16.2106	-225.2		-18.9097	-0.01	21.22		-20.6622	-219.9		-18.9097	-2.28	21.92
-16.2037	-225.2		-18.9062	0	21.23		-20.6552	-220.1		-18.9062	-2.28	21.92
-16.1967	-225.2		-18.9028	0	21.22		-20.6483	-220.3		-18.9028	-2.28	21.92
-16.1898	-225.3		-18.8993	0	21.22		-20.6414	-220.4		-18.8993	-2.28	21.92
-16.1828	-225.3		-18.8958	0	21.23		-20.6344	-220.6		-18.8958	-2.28	21.91
-16.1759	-225.3		-18.8924	-0.01	21.22		-20.6275	-220.7		-18.8924	-2.28	21.93
-16.1689	-225.4		-18.8889	-0.01	21.22		-20.6205	-220.9		-18.8889	-2.28	21.91
-16.162	-225.4		-18.8854	0	21.23		-20.6136	-221.1		-18.8854	-2.28	21.92
-16.1551	-225.4		-18.8819	0	21.22		-20.6066	-221.3		-18.8819	-2.29	21.91
-16.1481	-225.5		-18.8785	0	21.22		-20.5997	-221.5		-18.8785	-2.29	21.91
-16.1412	-225.5		-18.875	-0.01	21.21		-20.5927	-221.7		-18.875	-2.29	21.91
-16.1342	-225.5		-18.8715	0	21.21		-20.5858	-221.9		-18.8715	-2.29	21.91
-16.1273	-225.5		-18.8681	0	21.21		-20.5789	-222		-18.8681	-2.29	21.9
-16.1203	-225.6		-18.8646	0	21.21		-20.5719	-222.2		-18.8646	-2.28	21.91
-16.1134	-225.6		-18.8611	0	21.21		-20.565	-222.5		-18.8611	-2.28	21.91
-16.1064	-225.6		-18.8576	-0.01	21.21		-20.558	-222.6		-18.8576	-2.28	21.91
-16.0995	-225.6		-18.8542	-0.01	21.21		-20.5511	-222.8		-18.8542	-2.29	21.91
-16.0926	-225.6		-18.8507	-0.01	21.21		-20.5441	-223		-18.8507	-2.28	21.91
-16.0856	-225.6		-18.8472	-0.01	21.2		-20.5372	-223.2		-18.8472	-2.28	21.9
-16.0787	-225.7		-18.8437	0	21.21		-20.5302	-223.4		-18.8437	-2.29	21.91
-16.0717	-225.7		-18.8403	0	21.21		-20.5233	-223.6		-18.8403	-2.29	21.91
-16.0648	-225.7		-18.8368	-0.01	21.2		-20.5164	-223.8		-18.8368	-2.28	21.91
-16.0578	-225.7		-18.8333	-0.01	21.22		-20.5094	-224		-18.8333	-2.28	21.9
-16.0509	-225.7		-18.8299	0	21.22		-20.5025	-224.2		-18.8299	-2.28	21.9
-16.0439	-225.8		-18.8264	-0.01	21.21		-20.4955	-224.4		-18.8264	-2.27	21.9
-16.037	-225.8		-18.8229	-0.01	21.21		-20.4886	-224.6		-18.8229	-2.27	21.91
-16.0301	-225.8		-18.8194	0	21.22		-20.4816	-224.8		-18.8194	-2.28	21.9
-16.0231	-225.8		-18.816	0	21.22		-20.4747	-225		-18.816	-2.27	21.91
-16.0162	-225.8		-18.8125	0	21.22		-20.4677	-225.2		-18.8125	-2.27	21.91
-16.0092	-225.8		-18.809	-0.01	21.22		-20.4608	-225.4		-18.809	-2.27	21.92
-16.0023	-225.9		-18.8056	0	21.22		-20.4539	-225.6		-18.8056	-2.27	21.92
-15.9953	-225.9		-18.8021	-0.01	21.22		-20.4469	-225.8		-18.8021	-2.27	21.91
-15.9884	-225.9		-18.7986	-0.01	21.23		-20.44	-225.9		-18.7986	-2.28	21.93
-15.9815	-225.9		-18.7951	0	21.22		-20.433	-226.1		-18.7951	-2.27	21.91
-15.9745	-225.9		-18.7917	-0.01	21.22		-20.4261	-226.3		-18.7917	-2.28	21.91
-15.9676	-225.9		-18.7882	-0.01	21.21		-20.4191	-226.5		-18.7882	-2.27	21.91
-15.9606	-226		-18.7847	-0.01	21.21		-20.4122	-226.7		-18.7847	-2.27	21.91
-15.9537	-226		-18.7812	0	21.22		-20.4053	-227		-18.7812	-2.27	21.92
-15.9467	-226		-18.7778	0	21.22		-20.3983	-227.2		-18.7778	-2.26	21.91
-15.9398	-226		-18.7743	0	21.22		-20.3914	-227.5		-18.7743	-2.27	21.9
-15.9328	-226.1		-18.7708	-0.01	21.22		-20.3844	-227.7		-18.7708	-2.26	21.9
-15.9259	-226.1		-18.7674	0	21.21		-20.3775	-227.9		-18.7674	-2.27	21.91
-15.9189	-226.1		-18.7639	0	21.21		-20.3705	-228		-18.7639	-2.27	21.91
-15.912	-226.1		-18.7604	0	21.21		-20.3636	-228.2		-18.7604	-2.27	21.9
-15.9051	-226.1		-18.7569	0	21.21		-20.3566	-228.4		-18.7569	-2.27	21.9
-15.8981	-226.1		-18.7535	0	21.19		-20.3497	-228.6		-18.7535	-2.27	21.9
-15.8912	-226.2		-18.75	-0.01	21.2		-20.3427	-228.7		-18.75	-2.27	21.9
-15.8842	-226.2		-18.7465	-0.01	21.2		-20.3358	-228.9		-18.7465	-2.27	21.9
-15.8773	-226.2		-18.7431	-0.01	21.2		-20.3289	-229		-18.7431	-2.28	21.91
-15.8703	-226.2		-18.7396	-0.01	21.2		-20.3219	-229.2		-18.7396	-2.27	21.9
-15.8634	-226.2		-18.7361	-0.01	21.21		-20.315	-229.3		-18.7361	-2.27	21.91
-15.8565	-226.2		-18.7326	-0.01	21.21		-20.308	-229.5		-18.7326	-2.27	21.91
-15.8495	-226.3		-18.7292	0	21.21		-20.3011	-229.6		-18.7292	-2.27	21.91
-15.8426	-226.3		-18.7257	-0.01	21.22		-20.2941	-229.8		-18.7257	-2.27	21.9
-15.8356	-226.3		-18.7222	-0.01	21.21		-20.2872	-229.9		-18.7222	-2.27	21.91
-15.8287	-226.3		-18.7187	-0.01	21.21		-20.2803	-230.1		-18.7187	-2.27	21.91
-15.8217	-226.3		-18.7153	-0.01	21.22		-20.2733	-230.2		-18.7153	-2.27	21.92
-15.8148	-226.3		-18.7118	-0.01	21.22		-20.2664	-230.4		-18.7118	-2.27	21.91
-15.8078	-226.4		-18.7083	-0.01	21.22		-20.2594	-230.6		-18.7083	-2.27	21.91
-15.8009	-226.4		-18.7049	-0.01	21.21		-20.2525	-230.7		-18.7049	-2.27	21.91
-15.7939	-226.4		-18.7014	-0.01	21.22		-20.2455	-230.9		-18.7014	-2.26	21.91
-15.787	-226.4		-18.6979	-0.01	21.2		-20.2386	-231		-18.6979	-2.26	21.9
-15.7801	-226.4		-18.6944	-0.01	21.21		-20.2316	-231.2		-18.6944	-2.26	21.91
-15.7731	-226.4		-18.691	-0.01	21.21		-20.2247	-231.4		-18.691	-2.26	21.91
-15.7662	-226.5		-18.6875	0	21.21		-20.2177	-231.5		-18.6875	-2.27	21.9
-15.7592	-226.5		-18.684	-0.01	21.2		-20.2108	-231.7		-18.684	-2.27	21.9
-15.7523	-226.5		-18.6806	-0.01	21.2		-20.2039	-231.8		-18.6806	-2.27	21.91
-15.7453	-226.5		-18.6771	-0.01	21.2		-20.1969	-232		-18.6771	-2.27	21.9
-15.7384	-226.5		-18.6736	-0.01	21.2		-20.19	-232.1		-18.6736	-2.26	21.89
-15.7315	-226.5		-18.6701	-0.01	21.2		-20.183	-232.2		-18.6701	-2.27	21.9
-15.7245	-226.6		-18.6667	-0.01	21.2		-20.1761	-232.4		-18.6667	-2.27	21.9
-15.7176	-226.6		-18.6632	-0.01	21.2		-20.1691	-232.5		-18.6632	-2.27	21.9
-15.7106	-226.6		-18.6597	-0.01	21.19		-20.1622	-232.6		-18.6597	-2.27	21.9
-15.7037	-226.6		-18.6562	-0.01	21.2		-20.1553	-232.8		-18.6562	-2.27	21.9
-15.6967	-226.6		-18.6528	-0.01	21.2		-20.1483	-232.9		-18.6528	-2.27	21.89
-15.6898	-226.6		-18.6493	-0.01	21.2		-20.1414	-233		-18.6493	-2.28	21.9
-15.6828	-226.7		-18.6458	-0.01	21.2		-20.1344	-233.1		-18.6458	-2.28	21.9
-15.6759	-226.7		-18.6424	0	21.22		-20.1275	-233.3		-18.6424	-2.28	21.9
-15.669	-226.7		-18.6389	-0.01	21.21		-20.1205	-233.4		-18.6389	-2.28	21.9
-15.662	-226.7		-18.6354	-0.01	21.21		-20.1136	-233.5		-18.6354	-2.27	21.91
-15.6551	-226.7		-18.6319	-0.01	21.21		-20.1066	-233.6		-18.6319	-2.28	21.91
-15.6481	-226.7		-18.6285	-0.01	21.2		-20.0997	-233.7		-18.6285	-2.28	21.91
-15.6412	-226.8		-18.625	-0.01	21.21		-20.0928	-233.9		-18.625	-2.28	21.9
-15.6342	-226.8		-18.6215	-0.01	21.21		-20.0858	-234		-18.6215	-2.28	21.91
-15.6273	-226.8		-18.6181	0	21.21		-20.0789	-234.1		-18.6181	-2.28	21.91
-15.6203	-226.8		-18.6146	0	21.21		-20.0719	-234.1		-18.6146	-2.27	21.9
-15.6134	-226.8		-18.6111	-0.01	21.21		-20.065	-234.2		-18.6111	-2.27	21.91
-15.6065	-226.8		-18.6076	-0.01	21.21		-20.058	-234.3		-18.6076	-2.27	21.9
-15.5995	-226.9		-18.6042	-0.01	21.2		-20.0511	-234.4		-18.6042	-2.26	21.89
-15.5926	-226.9		-18.6007	-0.01	21.2		-20.0441	-234.5		-18.6007	-2.27	21.9
-15.5856	-226.9		-18.5972	-0.01	21.21		-20.0372	-234.6		-18.5972	-2.28	21.9
-15.5787	-226.9		-18.5937	-0.01	21.2		-20.0302	-234.6		-18.5937	-2.27	21.9
-15.5717	-226.9		-18.5903	-0.01	21.2		-20.0233	-234.6		-18.5903	-2.27	21.9
-15.5648	-227		-18.5868	-0.01	21.2		-20.0164	-234.7		-18.5868	-2.27	21.89
-15.5578	-227		-18.5833	0	21.21		-20.0094	-234.8		-18.5833	-2.28	21.9
-15.5509	-227		-18.5799	-0.01	21.2		-20.0025	-234.9		-18.5799	-2.27	21.89
-15.544	-227		-18.5764	0	21.2		-19.9955	-235		-18.5764	-2.27	21.9
-15.537	-227		-18.5729	0	21.2		-19.9886	-235.1		-18.5729	-2.27	21.9
-15.5301	-227		-18.5694	0	21.2		-19.9816	-235.2		-18.5694	-2.27	21.9
-15.5231	-227.1		-18.566	-0.01	21.2		-19.9747	-235.2		-18.566	-2.27	21.89
-15.5162	-227.1		-18.5625	0	21.2		-19.9678	-235.3		-18.5625	-2.28	21.9
-15.5092	-227.1		-18.559	-0.01	21.2		-19.9608	-235.3		-18.559	-2.28	21.9
-15.5023	-227.1		-18.5556	-0.01	21.2		-19.9539	-235.4		-18.5556	-2.28	21.9
-15.4953	-227.1		-18.5521	0	21.2		-19.9469	-235.5		-18.5521	-2.28	21.9
-15.4884	-227.1		-18.5486	0	21.21		-19.94	-235.5		-18.5486	-2.28	21.91
-15.4815	-227.2		-18.5451	-0.01	21.21		-19.933	-235.6		-18.5451	-2.28	21.9
-15.4745	-227.2		-18.5417	-0.01	21.21		-19.9261	-235.6		-18.5417	-2.28	21.9
-15.4676	-227.2		-18.5382	-0.01	21.22		-19.9191	-235.6		-18.5382	-2.28	21.9
-15.4606	-227.2		-18.5347	0	21.23		-19.9122	-235.7		-18.5347	-2.29	21.91
-15.4537	-227.2		-18.5312	-0.01	21.22		-19.9053	-235.7		-18.5312	-2.29	21.92
-15.4467	-227.3		-18.5278	0	21.23		-19.8983	-235.7		-18.5278	-2.29	21.91
-15.4398	-227.3		-18.5243	-0.01	21.21		-19.8914	-235.8		-18.5243	-2.28	21.91
-15.4328	-227.3		-18.5208	-0.01	21.21		-19.8844	-235.8		-18.5208	-2.29	21.91
-15.4259	-227.3		-18.5174	0	21.22		-19.8775	-235.8		-18.5174	-2.29	21.91
-15.419	-227.4		-18.5139	-0.01	21.22		-19.8705	-235.9		-18.5139	-2.29	21.91
-15.412	-227.4		-18.5104	-0.01	21.21		-19.8636	-235.9		-18.5104	-2.29	21.91
-15.4051	-227.5		-18.5069	-0.01	21.22		-19.8566	-235.9		-18.5069	-2.29	21.91
-15.3981	-227.5		-18.5035	-0.01	21.22		-19.8497	-235.9		-18.5035	-2.3	21.91
-15.3912	-227.5		-18.5	-0.01	21.21		-19.8427	-235.9		-18.5	-2.29	21.91
-15.3842	-227.5		-18.4965	-0.01	21.2		-19.8358	-235.9		-18.4965	-2.29	21.9
-15.3773	-227.5		-18.4931	0	21.21		-19.8289	-235.9		-18.4931	-2.29	21.9
-15.3703	-227.5		-18.4896	0	21.21		-19.8219	-235.9		-18.4896	-2.3	21.9
-15.3634	-227.5		-18.4861	-0.01	21.2		-19.815	-235.9		-18.4861	-2.29	21.9
-15.3565	-227.6		-18.4826	0	21.21		-19.808	-235.9		-18.4826	-2.3	21.9
-15.3495	-227.6		-18.4792	0	21.2		-19.8011	-235.9		-18.4792	-2.29	21.9
-15.3426	-227.6		-18.4757	-0.01	21.2		-19.7941	-235.9		-18.4757	-2.3	21.9
-15.3356	-227.6		-18.4722	0	21.21		-19.7872	-235.9		-18.4722	-2.29	21.9
-15.3287	-227.6		-18.4687	-0.01	21.21		-19.7803	-235.9		-18.4687	-2.3	21.9
-15.3217	-227.7		-18.4653	0	21.22		-19.7733	-235.9		-18.4653	-2.31	21.91
-15.3148	-227.7		-18.4618	0	21.22		-19.7664	-235.9		-18.4618	-2.31	21.91
-15.3078	-227.7		-18.4583	0	21.22		-19.7594	-235.9		-18.4583	-2.31	21.91
-15.3009	-227.7		-18.4549	0	21.22		-19.7525	-235.9		-18.4549	-2.31	21.91
-15.294	-227.7		-18.4514	0	21.22		-19.7455	-235.9		-18.4514	-2.31	21.92
-15.287	-227.8		-18.4479	0	21.22		-19.7386	-235.9		-18.4479	-2.31	21.92
-15.2801	-227.8		-18.4444	0	21.22		-19.7316	-235.9		-18.4444	-2.31	21.92
-15.2731	-227.8		-18.441	-0.01	21.22		-19.7247	-235.9		-18.441	-2.31	21.91
-15.2662	-227.8		-18.4375	-0.01	21.22		-19.7178	-235.9		-18.4375	-2.31	21.91
-15.2592	-227.9		-18.434	0	21.22		-19.7108	-236		-18.434	-2.32	21.91
-15.2523	-227.9		-18.4306	-0.01	21.21		-19.7039	-236		-18.4306	-2.31	21.91
-15.2453	-227.9		-18.4271	-0.01	21.21		-19.6969	-236		-18.4271	-2.32	21.9
-15.2384	-227.9		-18.4236	0	21.22		-19.69	-236.1		-18.4236	-2.31	21.91
-15.2315	-228		-18.4201	-0.01	21.21		-19.683	-236.1		-18.4201	-2.32	21.91
-15.2245	-228		-18.4167	-0.01	21.2		-19.6761	-236.1		-18.4167	-2.31	21.91
-15.2176	-228		-18.4132	0	21.22		-19.6691	-236.1		-18.4132	-2.31	21.9
-15.2106	-228		-18.4097	-0.01	21.21		-19.6622	-236.1		-18.4097	-2.32	21.9
-15.2037	-228.1		-18.4062	0	21.21		-19.6553	-236.1		-18.4062	-2.32	21.9
-15.1967	-228.1		-18.4028	0	21.21		-19.6483	-236.1		-18.4028	-2.32	21.9
-15.1898	-228.1		-18.3993	0	21.21		-19.6414	-236.1		-18.3993	-2.33	21.91
-15.1828	-228.1		-18.3958	0	21.21		-19.6344	-236.1		-18.3958	-2.33	21.91
-15.1759	-228.2		-18.3924	-0.01	21.2		-19.6275	-236		-18.3924	-2.32	21.9
-15.169	-228.2		-18.3889	0	21.21		-19.6205	-236		-18.3889	-2.33	21.9
-15.162	-228.2		-18.3854	0	21.21		-19.6136	-236.1		-18.3854	-2.33	21.9
-15.1551	-228.2		-18.3819	-0.01	21.22		-19.6066	-236.1		-18.3819	-2.33	21.9
-15.1481	-228.3		-18.3785	-0.01	21.21		-19.5997	-236		-18.3785	-2.32	21.9
-15.1412	-228.3		-18.375	0	21.21		-19.5928	-236		-18.375	-2.32	21.91
-15.1342	-228.3		-18.3715	0	21.21		-19.5858	-236		-18.3715	-2.31	21.91
-15.1273	-228.3		-18.3681	0	21.22		-19.5789	-236.6		-18.3681	-2.33	21.91
-15.1203	-228.4		-18.3646	0	21.22		-19.5719	-236.5		-18.3646	-2.33	21.91
-15.1134	-228.4		-18.3611	0	21.22		-19.565	-236.5		-18.3611	-2.33	21.91
-15.1065	-228.4		-18.3576	0	21.23		-19.558	-236.4		-18.3576	-2.32	21.91
-15.0995	-228.4		-18.3542	0	21.22		-19.5511	-236.3		-18.3542	-2.31	21.92
-15.0926	-228.4		-18.3507	0	21.23		-19.5441	-236.3		-18.3507	-2.32	21.91
-15.0856	-228.4		-18.3472	0	21.22		-19.5372	-236.2		-18.3472	-2.31	21.92
-15.0787	-228.4		-18.3437	0	21.22		-19.5303	-236.2		-18.3437	-2.32	21.91
-15.0717	-228.5		-18.3403	0	21.23		-19.5233	-236.2		-18.3403	-2.32	21.91
-15.0648	-228.5		-18.3368	0	21.22		-19.5164	-236.2		-18.3368	-2.32	21.92
-15.0578	-228.5		-18.3333	0	21.22		-19.5094	-236.2		-18.3333	-2.31	21.92
-15.0509	-228.6		-18.3299	0	21.22		-19.5025	-236.1		-18.3299	-2.31	21.91
-15.044	-228.6		-18.3264	0	21.22		-19.4955	-236.1		-18.3264	-2.32	21.92
-15.037	-228.7		-18.316	0	21.25		-19.4886	-236		-18.316	-2.31	21.96
-15.0301	-228.7		-18.309	0	21.26		-19.4816	-236		-18.309	-2.3	21.97
-15.0231	-228.7		-18.3021	0	21.25		-19.4747	-235.9		-18.3021	-2.3	21.96
-15.0162	-228.8		-18.2951	0	21.24		-19.4678	-235.9		-18.2951	-2.3	21.94
-15.0092	-228.8		-18.2882	0	21.23		-19.4608	-235.9		-18.2882	-2.29	21.93
-15.0023	-228.8		-18.2812	0	21.24		-19.4539	-236		-18.2812	-2.3	21.93
-14.9953	-228.9		-18.2743	0	21.24		-19.4469	-236		-18.2743	-2.3	21.94
-14.9884	-228.9		-18.2674	0	21.24		-19.44	-236		-18.2674	-2.29	21.93
-14.9815	-229		-18.2604	0	21.24		-19.433	-236.1		-18.2604	-2.29	21.93
-14.9745	-229		-18.2535	0	21.24		-19.4261	-236.1		-18.2535	-2.29	21.93
-14.9676	-229		-18.2465	0	21.24		-19.4191	-236.1		-18.2465	-2.29	21.93
-14.9606	-229		-18.2396	0	21.23		-19.4122	-236.1		-18.2396	-2.29	21.92
-14.9537	-229.1		-18.2326	0	21.22		-19.4053	-236.2		-18.2326	-2.29	21.91
-14.9467	-229.1		-18.2257	0	21.22		-19.3983	-236.2		-18.2257	-2.28	21.92
-14.9398	-229.1		-18.2187	-0.01	21.22		-19.3914	-236.2		-18.2187	-2.28	21.91
-14.9328	-229.1		-18.2118	0	21.22		-19.3844	-236.2		-18.2118	-2.28	21.92
-14.9259	-229.2		-18.2049	0	21.22		-19.3775	-236.2		-18.2049	-2.28	21.91
-14.919	-229.2		-18.1979	0	21.22		-19.3705	-236.3		-18.1979	-2.28	21.91
-14.912	-229.2		-18.191	-0.01	21.21		-19.3636	-236.3		-18.191	-2.28	21.92
-14.9051	-229.2		-18.184	0	21.22		-19.3566	-236.3		-18.184	-2.29	21.92
-14.8981	-229.2		-18.1771	-0.01	21.22		-19.3497	-236.4		-18.1771	-2.29	21.92
-14.8912	-229.3		-18.1701	-0.01	21.22		-19.3428	-236.4		-18.1701	-2.28	21.92
-14.8842	-229.3		-18.1632	-0.01	21.22		-19.3358	-236.4		-18.1632	-2.28	21.91
-14.8773	-229.3		-18.1562	-0.01	21.21		-19.3289	-236.4		-18.1562	-2.28	21.91
-14.8704	-229.2		-18.1493	-0.01	21.2		-19.3219	-236.4		-18.1493	-2.28	21.91
-14.8634	-228.4		-18.1424	0	21.21		-19.315	-236.5		-18.1424	-2.29	21.9
-14.8565	-228.6		-18.1354	0	21.2		-19.308	-236.5		-18.1354	-2.28	21.9
-14.8495	-228.8		-18.1285	-0.01	21.21		-19.3011	-236.5		-18.1285	-2.29	21.9
-14.8426	-229		-18.1215	-0.01	21.19		-19.2941	-236.6		-18.1215	-2.29	21.89
-14.8356	-229.2		-18.1146	-0.01	21.2		-19.2872	-236.6		-18.1146	-2.3	21.9
-14.8287	-229.3		-18.1076	-0.01	21.19		-19.2803	-236.6		-18.1076	-2.3	21.9
-14.8217	-229.4		-18.1007	-0.01	21.19		-19.2733	-236.7		-18.1007	-2.3	21.89
-14.8148	-229.5		-18.0937	-0.01	21.2		-19.2664	-236.7		-18.0937	-2.31	21.9
-14.8079	-229.6		-18.0868	-0.01	21.2		-19.2594	-236.7		-18.0868	-2.31	21.9
-14.8009	-229.6		-18.0799	-0.01	21.2		-19.2525	-236.7		-18.0799	-2.31	21.9
-14.794	-229.7		-18.0729	-0.01	21.2		-19.2455	-236.8		-18.0729	-2.32	21.9
-14.787	-229.7		-18.066	-0.01	21.2		-19.2386	-236.8		-18.066	-2.32	21.9
-14.7801	-229.8		-18.059	-0.01	21.2		-19.2316	-236.8		-18.059	-2.33	21.9
-14.7731	-229.8		-18.0521	0	21.2		-19.2247	-236.9		-18.0521	-2.33	21.9
-14.7662	-229.9		-18.0451	-0.01	21.19		-19.2178	-236.9		-18.0451	-2.33	21.89
-14.7592	-229.9		-18.0382	-0.01	21.19		-19.2108	-236.9		-18.0382	-2.33	21.89
-14.7523	-230		-18.0312	-0.01	21.19		-19.2039	-237		-18.0312	-2.34	21.89
-14.7453	-230		-18.0243	-0.01	21.18		-19.1969	-237		-18.0243	-2.33	21.89
-14.7384	-230		-18.0174	0	21.19		-19.19	-237.1		-18.0174	-2.34	21.89
-14.7315	-230.1		-18.0104	-0.01	21.19		-19.183	-237.1		-18.0104	-2.34	21.89
-14.7245	-230.1		-18.0035	-0.01	21.19		-19.1761	-237.1		-18.0035	-2.34	21.9
-14.7176	-230.1		-17.9965	0	21.2		-19.1691	-237.2		-17.9965	-2.34	21.89
-14.7106	-230.2		-17.9896	-0.03	21.18		-19.1622	-237.2		-17.9896	-2.42	21.91
-14.7037	-230.2		-17.9826	-0.01	21.22		-19.1553	-237.3		-17.9826	-2.36	21.95
-14.6967	-230.3		-17.9757	0	21.23		-19.1483	-237.3		-17.9757	-2.35	21.95
-14.6898	-230.3		-17.9687	-0.01	21.22		-19.1414	-237.4		-17.9687	-2.34	21.94
-14.6829	-230.3		-17.9618	-0.01	21.21		-19.1344	-237.4		-17.9618	-2.35	21.92
-14.6759	-230.4		-17.9549	-0.01	21.2		-19.1275	-237.5		-17.9549	-2.35	21.92
-14.669	-230.4		-17.9479	0	21.21		-19.1205	-237.5		-17.9479	-2.35	21.9
-14.662	-230.4		-17.941	-0.01	21.2		-19.1136	-237.6		-17.941	-2.36	21.9
-14.6551	-230.5		-17.934	0	21.2		-19.1067	-237.6		-17.934	-2.35	21.9
-14.6481	-230.5		-17.9271	-0.01	21.19		-19.0997	-237.7		-17.9271	-2.35	21.9
-14.6412	-230.6		-17.9201	-0.01	21.19		-19.0928	-237.7		-17.9201	-2.36	21.9
-14.6342	-230.6		-17.9132	-0.01	21.2		-19.0858	-237.8		-17.9132	-2.36	21.9
-14.6273	-230.7		-17.9062	-0.01	21.2		-19.0789	-237.9		-17.9062	-2.37	21.91
-14.6204	-230.7		-17.8993	0	21.21		-19.0719	-237.9		-17.8993	-2.37	21.9
-14.6134	-230.7		-17.8924	-0.01	21.2		-19.065	-238		-17.8924	-2.38	21.9
-14.6065	-230.8		-17.8854	-0.01	21.2		-19.058	-238		-17.8854	-2.38	21.9
-14.5995	-230.8		-17.8785	-0.01	21.2		-19.0511	-238.1		-17.8785	-2.38	21.89
-14.5926	-230.9		-17.8715	-0.01	21.19		-19.0441	-238.2		-17.8715	-2.38	21.89
-14.5856	-230.9		-17.8646	0	21.19		-19.0372	-238.2		-17.8646	-2.38	21.89
-14.5787	-230.9		-17.8576	0	21.19		-19.0303	-238.3		-17.8576	-2.38	21.89
-14.5717	-231		-17.8507	-0.01	21.18		-19.0233	-238.4		-17.8507	-2.38	21.89
-14.5648	-231		-17.8437	-0.01	21.17		-19.0164	-238.4		-17.8437	-2.38	21.88
-14.5579	-231.1		-17.8368	-0.01	21.18		-19.0094	-238.5		-17.8368	-2.38	21.89
-14.5509	-231.2		-17.8299	-0.01	21.18		-19.0025	-238.6		-17.8299	-2.38	21.89
-14.544	-231.2		-17.8229	0	21.19		-18.9955	-238.7		-17.8229	-2.38	21.89
-14.537	-231.2		-17.816	-0.01	21.19		-18.9886	-238.8		-17.816	-2.38	21.9
-14.5301	-231.3		-17.809	0	21.2		-18.9816	-238.8		-17.809	-2.38	21.9
-14.5231	-231.3		-17.8021	-0.01	21.19		-18.9747	-238.9		-17.8021	-2.38	21.9
-14.5162	-231.4		-17.7951	-0.01	21.19		-18.9678	-238.9		-17.7951	-2.38	21.9
-14.5092	-231.4		-17.7882	-0.01	21.18		-18.9608	-238.8		-17.7882	-2.38	21.89
-14.5023	-231.4		-17.7812	-0.01	21.18		-18.9539	-238.7		-17.7812	-2.38	21.88
-14.4954	-231.5		-17.7743	0	21.18		-18.9469	-238.8		-17.7743	-2.38	21.88
-14.4884	-231.6		-17.7674	-0.01	21.18		-18.94	-238.9		-17.7674	-2.38	21.88
-14.4815	-231.6		-17.7604	-0.01	21.18		-18.933	-239		-17.7604	-2.38	21.88
-14.4745	-231.6		-17.7535	-0.01	21.18		-18.9261	-239.1		-17.7535	-2.38	21.88
-14.4676	-231.7		-17.7465	-0.01	21.18		-18.9192	-239.2		-17.7465	-2.38	21.88
-14.4606	-231.7		-17.7396	-0.01	21.18		-18.9122	-239.3		-17.7396	-2.38	21.89
-14.4537	-231.8		-17.7326	-0.01	21.18		-18.9053	-239.4		-17.7326	-2.37	21.89
-14.4467	-231.9		-17.7257	-0.01	21.19		-18.8983	-239.5		-17.7257	-2.38	21.9
-14.4398	-231.9		-17.7187	0	21.2		-18.8914	-239.6		-17.7187	-2.38	21.9
-14.4329	-232		-17.7118	-0.01	21.19		-18.8844	-239.7		-17.7118	-2.38	21.89
-14.4259	-232		-17.7049	0	21.18		-18.8775	-239.8		-17.7049	-2.37	21.89
-14.419	-232		-17.6979	0	21.18		-18.8705	-239.9		-17.6979	-2.38	21.88
-14.412	-233		-17.691	0	21.18		-18.8636	-239.9		-17.691	-2.38	21.89
-14.4051	-232.7		-17.684	-0.01	21.18		-18.8566	-240		-17.684	-2.37	21.89
-14.3981	-232.6		-17.6771	-0.01	21.17		-18.8497	-240.1		-17.6771	-2.37	21.88
-14.3912	-232.5		-17.6701	-0.01	21.17		-18.8428	-240.1		-17.6701	-2.36	21.87
-14.3842	-232.5		-17.6632	0	21.17		-18.8358	-240.2		-17.6632	-2.36	21.87
-14.3773	-232.6		-17.6562	0	21.17		-18.8289	-240.3		-17.6562	-2.37	21.88
-14.3704	-232.6		-17.6493	-0.01	21.17		-18.8219	-240.3		-17.6493	-2.38	21.88
-14.3634	-233		-17.6424	0	21.18		-18.815	-240.4		-17.6424	-2.37	21.89
-14.3565	-233		-17.6354	-0.01	21.19		-18.808	-240.5		-17.6354	-2.37	21.89
-14.3495	-232.9		-17.6285	-0.01	21.19		-18.8011	-240.5		-17.6285	-2.37	21.89
-14.3426	-233.1		-17.6215	0	21.19		-18.7942	-240.6		-17.6215	-2.37	21.89
-14.3356	-233.1		-17.6146	0	21.18		-18.7872	-240.7		-17.6146	-2.37	21.88
-14.3287	-234.4		-17.6076	-0.01	21.18		-18.7803	-240.7		-17.6076	-2.37	21.88
-14.3217	-234.2		-17.6007	-0.01	21.17		-18.7733	-240.8		-17.6007	-2.37	21.88
-14.3148	-233.6		-17.5937	-0.01	21.17		-18.7664	-240.9		-17.5937	-2.38	21.87
-14.3079	-233.5		-17.5868	-0.01	21.17		-18.7594	-240.9		-17.5868	-2.37	21.87
-14.3009	-234.3		-17.5799	-0.01	21.17		-18.7525	-241		-17.5799	-2.37	21.87
-14.294	-234.9		-17.5729	-0.01	21.16		-18.7455	-241.1		-17.5729	-2.38	21.87
-14.287	-235.2		-17.566	0	21.16		-18.7386	-241.1		-17.566	-2.37	21.87
-14.2801	-235.7		-17.559	-0.01	21.17		-18.7316	-241.2		-17.559	-2.37	21.88
-14.2731	-235.8		-17.5521	-0.01	21.17		-18.7247	-241.2		-17.5521	-2.38	21.88
-14.2662	-235.7		-17.5451	-0.01	21.18		-18.7178	-241.3		-17.5451	-2.38	21.89
-14.2593	-236		-17.5382	0	21.18		-18.7108	-241.4		-17.5382	-2.38	21.88
-14.2523	-236.6		-17.5312	0	21.18		-18.7039	-241.4		-17.5312	-2.39	21.89
-14.2454	-236.6		-17.5243	0	21.18		-18.6969	-241.5		-17.5243	-2.4	21.88
-14.2384	-239.9		-17.5174	0	21.17		-18.69	-241.5		-17.5174	-2.39	21.87
-14.2315	-240.1		-17.5104	-0.01	21.17		-18.683	-241.6		-17.5104	-2.39	21.87
-14.2245	-240.1		-17.5035	0	21.17		-18.6761	-241.6		-17.5035	-2.39	21.87
-14.2176	-240.1		-17.4965	0	21.17		-18.6692	-241.7		-17.4965	-2.39	21.87
-14.2106	-240.3		-17.4896	-0.01	21.16		-18.6622	-241.8		-17.4896	-2.4	21.87
-14.2037	-240.4		-17.4826	0	21.17		-18.6553	-241.8		-17.4826	-2.4	21.87
-14.1967	-240.5		-17.4757	0	21.16		-18.6483	-241.9		-17.4757	-2.4	21.87
-14.1898	-240.6		-17.4687	-0.01	21.16		-18.6414	-241.9		-17.4687	-2.4	21.87
-14.1829	-240.8		-17.4618	-0.01	21.17		-18.6344	-242		-17.4618	-2.4	21.88
-14.1759	-241		-17.4549	0	21.17		-18.6275	-242		-17.4549	-2.41	21.88
-14.169	-241.7		-17.4479	0	21.17		-18.6205	-242.1		-17.4479	-2.41	21.88
-14.162	-242		-17.441	-0.01	21.17		-18.6136	-242.2		-17.441	-2.42	21.87
-14.1551	-242.2		-17.434	0	21.17		-18.6066	-242.2		-17.434	-2.42	21.88
-14.1481	-242.2		-17.4271	0	21.17		-18.5997	-242.3		-17.4271	-2.42	21.88
-14.1412	-242.4		-17.4201	0	21.17		-18.5928	-242.3		-17.4201	-2.42	21.87
-14.1343	-242.6		-17.4132	0	21.17		-18.5858	-242.4		-17.4132	-2.42	21.87
-14.1273	-242.8		-17.4062	0	21.16		-18.5789	-242.4		-17.4062	-2.42	21.87
-14.1204	-243.1		-17.3993	-0.01	21.16		-18.5719	-242.5		-17.3993	-2.42	21.87
-14.1134	-243.4		-17.3924	-0.01	21.16		-18.565	-242.5		-17.3924	-2.42	21.87
-14.1065	-243.7		-17.3854	0	21.16		-18.558	-242.6		-17.3854	-2.42	21.88
-14.0995	-244		-17.3785	0	21.16		-18.5511	-242.6		-17.3785	-2.42	21.87
-14.0926	-244.3		-17.3715	-0.01	21.17		-18.5441	-242.7		-17.3715	-2.43	21.88
-14.0856	-244.6		-17.3646	0	21.18		-18.5372	-242.8		-17.3646	-2.42	21.89
-14.0787	-244.9		-17.3576	0	21.23		-18.5303	-242.8		-17.3576	-2.43	21.95
-14.0717	-245.7		-17.3507	0	21.29		-18.5233	-242.9		-17.3507	-2.43	22
-14.0648	-246.1		-17.3437	0	21.33		-18.5164	-242.9		-17.3437	-2.42	22.05
-14.0579	-246.8		-17.3368	0.01	21.36		-18.5094	-243		-17.3368	-2.41	22.07
-14.0509	-247.1		-17.3299	0	21.35		-18.5025	-243		-17.3299	-2.4	22.04
-14.044	-247.4		-17.3229	0	21.33		-18.4955	-243.1		-17.3229	-2.4	22.01
-14.037	-247.7		-17.316	0	21.31		-18.4886	-243.1		-17.316	-2.4	21.99
-14.0301	-248		-17.309	0	21.3		-18.4817	-243.2		-17.309	-2.37	22.02
-14.0231	-248.3		-17.3021	0	21.32		-18.4747	-243.2		-17.3021	-2.35	22.05
-14.0162	-248.9		-17.2951	0	21.33		-18.4678	-243.3		-17.2951	-2.34	22.04
-14.0093	-249.7		-17.2882	0	21.32		-18.4608	-243.3		-17.2882	-2.34	22.02
-14.0023	-250.3		-17.2812	0	21.31		-18.4539	-243.4		-17.2812	-2.34	22.01
-13.9954	-250.9		-17.2743	0	21.3		-18.4469	-243.4		-17.2743	-2.34	22
-13.9884	-251.6		-17.2674	0	21.29		-18.44	-243.5		-17.2674	-2.35	21.99
-13.9815	-252.1		-17.2604	0	21.29		-18.433	-243.5		-17.2604	-2.35	21.97
-13.9745	-252.5		-17.2535	0	21.28		-18.4261	-243.6		-17.2535	-2.35	21.97
-13.9676	-252.9		-17.2465	0	21.27		-18.4191	-243.6		-17.2465	-2.36	21.97
-13.9606	-253.2		-17.2396	0	21.27		-18.4122	-243.6		-17.2396	-2.36	21.96
-13.9537	-253.8		-17.2326	0	21.27		-18.4053	-243.7		-17.2326	-2.37	21.96
-13.9468	-254.3		-17.2257	0	21.27		-18.3983	-243.7		-17.2257	-2.37	21.96
-13.9398	-254.8		-17.2187	0	21.26		-18.3914	-243.8		-17.2187	-2.37	21.95
-13.9329	-255.4		-17.2118	0	21.26		-18.3844	-243.8		-17.2118	-2.38	21.95
-13.9259	-256		-17.2049	0	21.27		-18.3775	-243.9		-17.2049	-2.38	21.96
-13.919	-257.1		-17.1979	0	21.27		-18.3705	-243.9		-17.1979	-2.38	21.96
-13.912	-258.6		-17.191	0.01	21.32		-18.3636	-244		-17.191	-2.36	22.03
-13.9051	-259		-17.184	0.01	21.38		-18.3567	-244		-17.184	-2.35	22.1
-13.8981	-259.4		-17.1771	0.01	21.44		-18.3497	-244.1		-17.1771	-2.35	22.15
-13.8912	-259.7		-17.1701	0.01	21.45		-18.3428	-244.1		-17.1701	-2.35	22.15
-13.8843	-260.1		-17.1632	0.01	21.44		-18.3358	-244.1		-17.1632	-2.34	22.11
-13.8773	-260.7		-17.1562	0.01	21.41		-18.3289	-244.2		-17.1562	-2.34	22.08
-13.8704	-261.5		-17.1493	0.01	21.39		-18.3219	-244.2		-17.1493	-2.35	22.07
-13.8634	-262		-17.1424	0.01	21.37		-18.315	-244.3		-17.1424	-2.35	22.05
-13.8565	-262.6		-17.1354	0.01	21.36		-18.308	-244.3		-17.1354	-2.36	22.04
-13.8495	-263.6		-17.1285	0.01	21.34		-18.3011	-244.4		-17.1285	-2.36	22.02
-13.8426	-264.4		-17.1215	0.01	21.34		-18.2942	-244.4		-17.1215	-2.37	22.02
-13.8356	-264.9		-17.1146	0.01	21.33		-18.2872	-244.4		-17.1146	-2.36	22.01
-13.8287	-265.5		-17.1076	0.01	21.34		-18.2803	-244.5		-17.1076	-2.38	22.02
-13.8218	-266.1		-17.1007	0.01	21.33		-18.2733	-244.5		-17.1007	-2.38	22.02
-13.8148	-266.6		-17.0937	0.01	21.33		-18.2664	-244.6		-17.0937	-2.38	22.03
-13.8079	-267		-17.0868	0.01	21.33		-18.2594	-244.6		-17.0868	-2.39	22.01
-13.8009	-267.4		-17.0799	0.01	21.33		-18.2525	-244.6		-17.0799	-2.39	22.01
-13.794	-267.8		-17.0729	0.01	21.34		-18.2455	-244.7		-17.0729	-2.39	22.02
-13.787	-268.2		-17.066	0	21.34		-18.2386	-244.7		-17.066	-2.39	22.03
-13.7801	-268.7		-17.059	0.01	21.33		-18.2316	-244.8		-17.059	-2.39	22.02
-13.7731	-269.2		-17.0521	0	21.33		-18.2247	-244.8		-17.0521	-2.4	22.02
-13.7662	-269.6		-17.0451	0	21.32		-18.2178	-244.8		-17.0451	-2.4	22.01
-13.7593	-270		-17.0382	0.01	21.32		-18.2108	-244.9		-17.0382	-2.41	22
-13.7523	-270.4		-17.0312	0	21.32		-18.2039	-244.9		-17.0312	-2.42	22
-13.7454	-270.9		-17.0243	0	21.31		-18.1969	-244.9		-17.0243	-2.42	22
-13.7384	-271.3		-17.0174	0.01	21.31		-18.19	-245		-17.0174	-2.43	22
-13.7315	-271.7		-17.0104	0.01	21.31		-18.183	-245		-17.0104	-2.43	22
-13.7245	-272.2		-17.0035	0	21.3		-18.1761	-245		-17.0035	-2.43	21.99
-13.7176	-272.6		-16.9965	0.01	21.31		-18.1692	-245.1		-16.9965	-2.44	21.99
-13.7106	-273		-16.9896	0	21.31		-18.1622	-245.1		-16.9896	-2.45	21.99
-13.7037	-273.5		-16.9826	0	21.3		-18.1553	-245.1		-16.9826	-2.45	21.99
-13.6968	-274.1		-16.9757	0.01	21.3		-18.1483	-245.2		-16.9757	-2.46	21.99
-13.6898	-274.5		-16.9687	0	21.3		-18.1414	-245.2		-16.9687	-2.46	21.98
-13.6829	-274.9		-16.9618	0	21.29		-18.1344	-245.2		-16.9618	-2.46	21.97
-13.6759	-275.3		-16.9549	0	21.28		-18.1275	-245.3		-16.9549	-2.47	21.97
-13.669	-275.7		-16.9479	0.01	21.29		-18.1205	-245.3		-16.9479	-2.48	21.97
-13.662	-276		-16.941	0.01	21.28		-18.1136	-245.3		-16.941	-2.48	21.96
-13.6551	-276.4		-16.934	0.01	21.28		-18.1067	-245.4		-16.934	-2.49	21.97
-13.6481	-276.8		-16.9271	0	21.28		-18.0997	-245.4		-16.9271	-2.5	21.98
-13.6412	-277.1		-16.9201	0	21.29		-18.0928	-245.4		-16.9201	-2.51	21.99
-13.6343	-277.5		-16.9132	0	21.29		-18.0858	-245.4		-16.9132	-2.51	21.99
-13.6273	-277.9		-16.9062	0.01	21.29		-18.0789	-245.5		-16.9062	-2.51	21.98
-13.6204	-278.4		-16.8993	0.01	21.29		-18.0719	-245.5		-16.8993	-2.52	21.98
-13.6134	-279		-16.8924	0.01	21.28		-18.065	-245.5		-16.8924	-2.52	21.98
-13.6065	-279.4		-16.8854	0	21.29		-18.058	-245.6		-16.8854	-2.52	21.97
-13.5995	-279.7		-16.8785	0.01	21.28		-18.0511	-245.6		-16.8785	-2.53	21.97
-13.5926	-280.1		-16.8715	0.01	21.28		-18.0442	-245.6		-16.8715	-2.53	21.97
-13.5856	-280.5		-16.8646	0.01	21.28		-18.0372	-245.6		-16.8646	-2.54	21.97
-13.5787	-280.9		-16.8576	0.01	21.27		-18.0303	-245.7		-16.8576	-2.54	21.97
-13.5718	-281.1		-16.8507	0.01	21.27		-18.0233	-245.7		-16.8507	-2.54	21.96
-13.5648	-281.4		-16.8437	0.01	21.27		-18.0164	-245.7		-16.8437	-2.54	21.97
-13.5579	-281.7		-16.8368	0	21.27		-18.0094	-245.7		-16.8368	-2.54	21.97
-13.5509	-282.1		-16.8299	0	21.28		-18.0025	-245.8		-16.8299	-2.54	21.97
-13.544	-282.4		-16.8229	0.01	21.28		-17.9955	-245.8		-16.8229	-2.55	21.98
-13.537	-282.8		-16.816	0.01	21.28		-17.9886	-245.8		-16.816	-2.55	21.97
-13.5301	-283.1		-16.809	0.01	21.29		-17.9817	-245.9		-16.809	-2.56	21.98
-13.5231	-283.4		-16.8021	0.01	21.28		-17.9747	-245.9		-16.8021	-2.56	21.97
-13.5162	-283.7		-16.7951	0	21.28		-17.9678	-245.9		-16.7951	-2.56	21.97
-13.5093	-284		-16.7882	0.01	21.27		-17.9608	-245.9		-16.7882	-2.56	21.98
-13.5023	-284.3		-16.7812	0.01	21.27		-17.9539	-246		-16.7812	-2.56	21.96
-13.4954	-284.6		-16.7743	0.01	21.27		-17.9469	-246		-16.7743	-2.57	21.96
-13.4884	-284.9		-16.7674	0.01	21.27		-17.94	-246		-16.7674	-2.57	21.96
-13.4815	-285.2		-16.7604	0.01	21.27		-17.933	-246		-16.7604	-2.57	21.96
-13.4745	-285.5		-16.7535	0.01	21.26		-17.9261	-246		-16.7535	-2.57	21.95
-13.4676	-285.8		-16.7465	0	21.26		-17.9192	-246.1		-16.7465	-2.57	21.95
-13.4606	-286.1		-16.7396	0	21.26		-17.9122	-246.1		-16.7396	-2.57	21.95
-13.4537	-286.3		-16.7326	0.01	21.27		-17.9053	-246.1		-16.7326	-2.57	21.96
-13.4468	-286.6		-16.7257	0	21.27		-17.8983	-246.1		-16.7257	-2.58	21.97
-13.4398	-286.8		-16.7187	0.01	21.27		-17.8914	-246.1		-16.7187	-2.58	21.96
-13.4329	-287		-16.7118	0.01	21.27		-17.8844	-246.2		-16.7118	-2.58	21.96
-13.4259	-287.3		-16.7049	0	21.26		-17.8775	-246.2		-16.7049	-2.58	21.95
-13.419	-287.5		-16.6979	0	21.25		-17.8705	-246.2		-16.6979	-2.57	21.95
-13.412	-287.7		-16.691	0	21.25		-17.8636	-246.2		-16.691	-2.57	21.94
-13.4051	-288		-16.684	0	21.26		-17.8567	-246.2		-16.684	-2.58	21.94
-13.3981	-288.2		-16.6771	0	21.24		-17.8497	-246.2		-16.6771	-2.58	21.94
-13.3912	-288.4		-16.6701	0	21.24		-17.8428	-246.3		-16.6701	-2.58	21.94
-13.3843	-288.7		-16.6632	0	21.24		-17.8358	-246.3		-16.6632	-2.58	21.94
-13.3773	-288.9		-16.6562	0	21.24		-17.8289	-246.3		-16.6562	-2.58	21.94
-13.3704	-289.1		-16.6493	0	21.25		-17.8219	-246.3		-16.6493	-2.58	21.94
-13.3634	-289.3		-16.6424	0	21.25		-17.815	-246.3		-16.6424	-2.59	21.94
-13.3565	-289.5		-16.6354	0	21.25		-17.8081	-246.3		-16.6354	-2.59	21.95
-13.3495	-289.7		-16.6285	0	21.25		-17.8011	-246.3		-16.6285	-2.59	21.94
-13.3426	-289.9		-16.6215	0	21.24		-17.7942	-246.4		-16.6215	-2.59	21.94
-13.3357	-290.1		-16.6146	0	21.24		-17.7872	-246.4		-16.6146	-2.59	21.94
-13.3287	-290.3		-16.6076	0	21.24		-17.7803	-246.4		-16.6076	-2.59	21.94
-13.3218	-290.6		-16.6007	0	21.24		-17.7733	-246.4		-16.6007	-2.59	21.93
-13.3148	-290.8		-16.5937	0	21.23		-17.7664	-246.4		-16.5937	-2.59	21.93
-13.3079	-291		-16.5868	0	21.23		-17.7594	-246.4		-16.5868	-2.6	21.93
-13.3009	-291.2		-16.5799	0	21.23		-17.7525	-246.5		-16.5799	-2.6	21.93
-13.294	-291.4		-16.5729	0	21.23		-17.7455	-246.5		-16.5729	-2.61	21.92
-13.287	-291.6		-16.566	0	21.23		-17.7386	-246.5		-16.566	-2.61	21.91
-13.2801	-291.8		-16.559	0	21.23		-17.7317	-246.5		-16.559	-2.62	21.92
-13.2731	-292		-16.5521	0	21.23		-17.7247	-246.5		-16.5521	-2.62	21.93
-13.2662	-292.2		-16.5451	0	21.23		-17.7178	-246.5		-16.5451	-2.62	21.94
-13.2593	-292.4		-16.5382	0	21.23		-17.7108	-246.5		-16.5382	-2.62	21.94
-13.2523	-292.6		-16.5312	0	21.23		-17.7039	-246.5		-16.5312	-2.61	21.93
-13.2454	-292.7		-16.5243	0	21.23		-17.6969	-246.5		-16.5243	-2.62	21.93
-13.2384	-292.9		-16.5174	0	21.22		-17.69	-246.5		-16.5174	-2.62	21.92
-13.2315	-293.1		-16.5104	0	21.22		-17.6831	-246.5		-16.5104	-2.63	21.91
-13.2245	-293.2		-16.5035	0	21.22		-17.6761	-246.5		-16.5035	-2.63	21.91
-13.2176	-293.4		-16.4965	-0.01	21.21		-17.6692	-246.5		-16.4965	-2.63	21.91
-13.2107	-293.6		-16.4896	0	21.22		-17.6622	-246.5		-16.4896	-2.64	21.91
-13.2037	-293.7		-16.4826	0	21.21		-17.6553	-246.5		-16.4826	-2.64	21.91
-13.1968	-293.9		-16.4757	0	21.21		-17.6483	-246.5		-16.4757	-2.64	21.92
-13.1898	-294		-16.4687	0	21.22		-17.6414	-246.5		-16.4687	-2.65	21.92
-13.1829	-294.1		-16.4618	0	21.22		-17.6344	-246.5		-16.4618	-2.65	21.92
-13.1759	-294.3		-16.4549	0	21.22		-17.6275	-246.5		-16.4549	-2.65	21.94
-13.169	-294.4		-16.4479	0	21.22		-17.6205	-246.4		-16.4479	-2.65	21.93
-13.162	-294.5		-16.441	0	21.22		-17.6136	-246.4		-16.441	-2.65	21.92
-13.1551	-294.6		-16.434	0	21.22		-17.6067	-246.4		-16.434	-2.66	21.92
-13.1481	-294.7		-16.4271	0	21.22		-17.5997	-246.4		-16.4271	-2.66	21.92
-13.1412	-294.9		-16.4201	0	21.22		-17.5928	-246.4		-16.4201	-2.67	21.91
-13.1343	-295		-16.4132	0	21.22		-17.5858	-246.3		-16.4132	-2.66	21.91
-13.1273	-295.1		-16.4062	0	21.25		-17.5789	-246.3		-16.4062	-2.67	21.96
-13.1204	-295.3		-16.3993	0	21.3		-17.5719	-246.3		-16.3993	-2.66	22.03
-13.1134	-295.4		-16.3924	0	21.34		-17.565	-246.3		-16.3924	-2.65	22.07
-13.1065	-295.6		-16.3854	0.01	21.36		-17.558	-246.3		-16.3854	-2.65	22.08
-13.0995	-295.7		-16.3785	0.01	21.35		-17.5511	-246.3		-16.3785	-2.66	22.07
-13.0926	-295.8		-16.3715	0	21.34		-17.5442	-246.3		-16.3715	-2.65	22.04
-13.0857	-295.9		-16.3646	0	21.32		-17.5372	-246.3		-16.3646	-2.65	22.03
-13.0787	-296		-16.3576	0	21.31		-17.5303	-246.3		-16.3576	-2.66	22.02
-13.0718	-296.1		-16.3507	0.01	21.32		-17.5233	-246.3		-16.3507	-2.65	22.03
-13.0648	-296.2		-16.3437	0	21.32		-17.5164	-246.3		-16.3437	-2.65	22.03
-13.0579	-296.3		-16.3368	0	21.31		-17.5094	-246.3		-16.3368	-2.65	22.03
-13.0509	-296.4		-16.3299	0	21.3		-17.5025	-246.3		-16.3299	-2.65	22.01
-13.044	-296.6		-16.3229	0	21.29		-17.4955	-246.3		-16.3229	-2.65	22
-13.037	-296.7		-16.316	0	21.29		-17.4886	-246.3		-16.316	-2.65	21.99
-13.0301	-296.7		-16.309	0	21.28		-17.4817	-246.3		-16.309	-2.65	21.98
-13.0231	-296.8		-16.3021	0	21.28		-17.4747	-246.3		-16.3021	-2.66	21.97
-13.0162	-297		-16.2951	0	21.28		-17.4678	-246.3		-16.2951	-2.66	21.98
-13.0093	-297.1		-16.2882	0	21.28		-17.4608	-246.3		-16.2882	-2.66	21.97
-13.0023	-297.2		-16.2812	0	21.28		-17.4539	-246.3		-16.2812	-2.66	21.98
-12.9954	-297.3		-16.2743	0	21.28		-17.4469	-246.3		-16.2743	-2.67	21.98
-12.9884	-297.4		-16.2674	0	21.27		-17.44	-246.3		-16.2674	-2.67	21.98
-12.9815	-297.4		-16.2604	0	21.28		-17.433	-246.3		-16.2604	-2.66	21.97
-12.9745	-297.5		-16.2535	0	21.27		-17.4261	-246.3		-16.2535	-2.65	21.96
-12.9676	-297.6		-16.2465	0	21.27		-17.4192	-246.3		-16.2465	-2.66	21.96
-12.9607	-297.7		-16.2396	0	21.27		-17.4122	-246.3		-16.2396	-2.66	21.96
-12.9537	-297.8		-16.2326	0	21.26		-17.4053	-246.3		-16.2326	-2.66	21.96
-12.9468	-297.8		-16.2257	0	21.26		-17.3983	-246.3		-16.2257	-2.67	21.95
-12.9398	-297.9		-16.2187	0	21.26		-17.3914	-246.3		-16.2187	-2.66	21.95
-12.9329	-298		-16.2118	0	21.25		-17.3844	-246.3		-16.2118	-2.66	21.95
-12.9259	-298.1		-16.2049	0	21.25		-17.3775	-246.3		-16.2049	-2.66	21.94
-12.919	-298.2		-16.1979	0	21.25		-17.3706	-246.3		-16.1979	-2.67	21.95
-12.912	-298.3		-16.191	0	21.24		-17.3636	-246.3		-16.191	-2.67	21.94
-12.9051	-298.3		-16.184	0	21.25		-17.3567	-246.3		-16.184	-2.67	21.94
-12.8981	-298.4		-16.1771	0	21.24		-17.3497	-246.3		-16.1771	-2.67	21.96
-12.8912	-298.5		-16.1701	0	21.26		-17.3428	-246.3		-16.1701	-2.67	21.97
-12.8843	-298.6		-16.1632	0	21.26		-17.3358	-246.3		-16.1632	-2.67	21.97
-12.8773	-298.7		-16.1562	0	21.26		-17.3289	-246.3		-16.1562	-2.66	21.96
-12.8704	-298.7		-16.1493	0	21.25		-17.3219	-246.3		-16.1493	-2.67	21.95
-12.8634	-298.8		-16.1424	0	21.24		-17.315	-246.3		-16.1424	-2.67	21.94
-12.8565	-298.9		-16.1354	0	21.24		-17.308	-246.3		-16.1354	-2.67	21.94
-12.8495	-299		-16.1285	0	21.24		-17.3011	-246.3		-16.1285	-2.66	21.94
-12.8426	-299		-16.1215	0	21.24		-17.2942	-246.3		-16.1215	-2.67	21.94
-12.8357	-299.1		-16.1146	0	21.23		-17.2872	-246.3		-16.1146	-2.67	21.94
-12.8287	-299.2		-16.1076	0	21.23		-17.2803	-246.4		-16.1076	-2.67	21.93
-12.8218	-299.2		-16.1007	0	21.23		-17.2733	-246.4		-16.1007	-2.67	21.94
-12.8148	-299.3		-16.0937	0	21.23		-17.2664	-246.4		-16.0937	-2.69	21.94
-12.8079	-299.4		-16.0868	0	21.22		-17.2594	-246.4		-16.0868	-2.68	21.94
-12.8009	-299.4		-16.0799	0	21.23		-17.2525	-246.4		-16.0799	-2.68	21.94
-12.794	-299.5		-16.0729	0	21.24		-17.2455	-246.4		-16.0729	-2.68	21.94
-12.787	-299.5		-16.066	0	21.25		-17.2386	-246.4		-16.066	-2.68	21.96
-12.7801	-299.6		-16.059	0	21.25		-17.2317	-246.4		-16.059	-2.68	21.96
-12.7732	-299.6		-16.0521	0	21.25		-17.2247	-246.4		-16.0521	-2.69	21.95
-12.7662	-299.7		-16.0451	0	21.25		-17.2178	-246.4		-16.0451	-2.69	21.94
-12.7593	-299.7		-16.0382	0	21.24		-17.2108	-246.4		-16.0382	-2.69	21.93
-12.7523	-299.8		-16.0312	0	21.23		-17.2039	-246.4		-16.0312	-2.69	21.93
-12.7454	-299.8		-16.0243	0	21.23		-17.1969	-246.4		-16.0243	-2.69	21.94
-12.7384	-299.8		-16.0174	0	21.23		-17.19	-246.4		-16.0174	-2.7	21.93
-12.7315	-299.9		-16.0104	0	21.23		-17.1831	-246.4		-16.0104	-2.7	21.94
-12.7245	-299.9		-16.0035	0	21.23		-17.1761	-246.4		-16.0035	-2.69	21.94
-12.7176	-300		-15.9965	0	21.23		-17.1692	-246.4		-15.9965	-2.69	21.94
-12.7107	-300		-15.9896	0	21.23		-17.1622	-246.4		-15.9896	-2.69	21.93
-12.7037	-300		-15.9826	0	21.23		-17.1553	-246.4		-15.9826	-2.7	21.92
-12.6968	-300.1		-15.9757	0	21.22		-17.1483	-246.4		-15.9757	-2.69	21.92
-12.6898	-300.1		-15.9687	0	21.22		-17.1414	-246.4		-15.9687	-2.7	21.92
-12.6829	-300.2		-15.9618	0	21.21		-17.1344	-246.4		-15.9618	-2.7	21.92
-12.6759	-300.3		-15.9549	0	21.22		-17.1275	-246.4		-15.9549	-2.71	21.91
-12.669	-300.3		-15.9479	0	21.21		-17.1205	-246.4		-15.9479	-2.71	21.91
-12.662	-300.4		-15.941	0	21.21		-17.1136	-246.4		-15.941	-2.71	21.91
-12.6551	-300.4		-15.934	0	21.21		-17.1067	-246.4		-15.934	-2.72	21.91
-12.6482	-300.5		-15.9271	0	21.21		-17.0997	-246.4		-15.9271	-2.71	21.92
-12.6412	-300.5		-15.9201	0	21.21		-17.0928	-246.4		-15.9201	-2.72	21.92
-12.6343	-300.6		-15.9132	0	21.2		-17.0858	-246.4		-15.9132	-2.72	21.92
-12.6273	-300.6		-15.9062	0	21.21		-17.0789	-246.4		-15.9062	-2.73	21.92
-12.6204	-300.6		-15.8993	0	21.21		-17.0719	-246.4		-15.8993	-2.73	21.93
-12.6134	-300.7		-15.8924	0	21.21		-17.065	-246.4		-15.8924	-2.73	21.92
-12.6065	-300.7		-15.8854	0	21.21		-17.0581	-246.4		-15.8854	-2.73	21.92
-12.5995	-300.7		-15.8785	0	21.21		-17.0511	-246.4		-15.8785	-2.73	21.91
-12.5926	-300.8		-15.8715	0	21.21		-17.0442	-246.4		-15.8715	-2.73	21.92
-12.5857	-300.8		-15.8646	0	21.2		-17.0372	-246.4		-15.8646	-2.74	21.9
-12.5787	-300.8		-15.8576	0	21.2		-17.0303	-246.4		-15.8576	-2.74	21.91
-12.5718	-300.9		-15.8507	0	21.2		-17.0233	-246.4		-15.8507	-2.74	21.9
-12.5648	-300.9		-15.8437	0	21.2		-17.0164	-246.4		-15.8437	-2.74	21.91
-12.5579	-300.9		-15.8368	0	21.2		-17.0094	-246.4		-15.8368	-2.75	21.91
-12.5509	-301		-15.8299	0	21.21		-17.0025	-246.4		-15.8299	-2.75	21.91
-12.544	-301		-15.8229	0	21.21		-16.9956	-246.4		-15.8229	-2.74	21.93
-12.537	-301.1		-15.816	0	21.2		-16.9886	-246.4		-15.816	-2.75	21.91
-12.5301	-301.1		-15.809	0	21.21		-16.9817	-246.4		-15.809	-2.74	21.92
-12.5232	-301.1		-15.8021	0	21.2		-16.9747	-246.4		-15.8021	-2.74	21.91
-12.5162	-301.1		-15.7951	0	21.2		-16.9678	-246.4		-15.7951	-2.73	21.9
-12.5093	-301.2		-15.7882	0	21.2		-16.9608	-246.4		-15.7882	-2.74	21.9
-12.5023	-301.2		-15.7812	0	21.19		-16.9539	-246.4		-15.7812	-2.74	21.9
-12.4954	-301.2		-15.7743	0	21.2		-16.9469	-246.4		-15.7743	-2.74	21.9
-12.4884	-301.2		-15.7674	0	21.19		-16.94	-246.4		-15.7674	-2.73	21.9
-12.4815	-301.3		-15.7604	0	21.19		-16.933	-246.3		-15.7604	-2.73	21.9
-12.4745	-301.3		-15.7535	0	21.19		-16.9261	-246.3		-15.7535	-2.73	21.9
-12.4676	-301.3		-15.7465	0	21.19		-16.9192	-246.3		-15.7465	-2.73	21.9
-12.4607	-301.4		-15.7396	0	21.19		-16.9122	-246.3		-15.7396	-2.72	21.9
-12.4537	-301.4		-15.7326	0	21.19		-16.9053	-246.3		-15.7326	-2.72	21.9
-12.4468	-301.4		-15.7257	0	21.19		-16.8983	-246.3		-15.7257	-2.72	21.91
-12.4398	-301.5		-15.7187	0	21.19		-16.8914	-246.3		-15.7187	-2.72	21.9
-12.4329	-301.5		-15.7118	0	21.19		-16.8844	-246.3		-15.7118	-2.72	21.9
-12.4259	-301.5		-15.7049	0	21.19		-16.8775	-246.3		-15.7049	-2.71	21.9
-12.419	-301.6		-15.6979	0	21.19		-16.8706	-246.3		-15.6979	-2.71	21.9
-12.412	-301.6		-15.691	0	21.19		-16.8636	-246.3		-15.691	-2.71	21.9
-12.4051	-301.6		-15.684	0	21.19		-16.8567	-246.3		-15.684	-2.71	21.9
-12.3982	-301.7		-15.6771	0	21.18		-16.8497	-246.3		-15.6771	-2.71	21.9
-12.3912	-301.7		-15.6701	0	21.19		-16.8428	-246.3		-15.6701	-2.71	21.89
-12.3843	-301.7		-15.6632	0	21.18		-16.8358	-246.3		-15.6632	-2.71	21.89
-12.3773	-301.7		-15.6562	0	21.18		-16.8289	-246.3		-15.6562	-2.71	21.9
-12.3704	-301.8		-15.6493	0	21.19		-16.8219	-246.3		-15.6493	-2.7	21.9
-12.3634	-301.8		-15.6424	0	21.19		-16.815	-246.3		-15.6424	-2.7	21.91
-12.3565	-301.8		-15.6354	0	21.19		-16.8081	-246.3		-15.6354	-2.7	21.91
-12.3495	-301.8		-15.6285	0	21.19		-16.8011	-246.3		-15.6285	-2.7	21.91
-12.3426	-301.9		-15.6215	0	21.19		-16.7942	-246.3		-15.6215	-2.7	21.9
-12.3357	-301.9		-15.6146	0	21.19		-16.7872	-246.3		-15.6146	-2.71	21.89
-12.3287	-301.9		-15.6076	0	21.19		-16.7803	-246.3		-15.6076	-2.71	21.88
-12.3218	-301.9		-15.6007	0	21.18		-16.7733	-246.3		-15.6007	-2.71	21.89
-12.3148	-301.9		-15.5937	0	21.18		-16.7664	-246.3		-15.5937	-2.71	21.89
-12.3079	-301.9		-15.5868	0	21.18		-16.7594	-246.3		-15.5868	-2.72	21.89
-12.3009	-301.9		-15.5799	-0.01	21.18		-16.7525	-246.2		-15.5799	-2.72	21.89
-12.294	-302		-15.5729	0	21.18		-16.7456	-246.2		-15.5729	-2.72	21.89
-12.287	-302		-15.566	0	21.18		-16.7386	-246.2		-15.566	-2.72	21.9
-12.2801	-302		-15.559	0	21.19		-16.7317	-246.2		-15.559	-2.72	21.9
-12.2732	-302.1		-15.5521	0	21.19		-16.7247	-246.2		-15.5521	-2.72	21.9
-12.2662	-302.1		-15.5451	0	21.18		-16.7178	-246.2		-15.5451	-2.73	21.9
-12.2593	-302.1		-15.5382	0	21.19		-16.7108	-246.2		-15.5382	-2.73	21.9
-12.2523	-302.2		-15.5312	0	21.19		-16.7039	-246.2		-15.5312	-2.74	21.9
-12.2454	-302.2		-15.5243	0	21.18		-16.6969	-246.1		-15.5243	-2.74	21.89
-12.2384	-302.2		-15.5174	0	21.18		-16.69	-246.1		-15.5174	-2.74	21.89
-12.2315	-302.2		-15.5104	0	21.18		-16.6831	-246.1		-15.5104	-2.74	21.88
-12.2246	-302.3		-15.5035	0	21.18		-16.6761	-246.1		-15.5035	-2.74	21.88
-12.2176	-302.3		-15.4965	0	21.18		-16.6692	-246.1		-15.4965	-2.74	21.89
-12.2107	-302.3		-15.4896	-0.01	21.18		-16.6622	-246.1		-15.4896	-2.75	21.89
-12.2037	-302.3		-15.4826	0	21.18		-16.6553	-246		-15.4826	-2.75	21.88
-12.1968	-302.4		-15.4757	0	21.18		-16.6483	-246		-15.4757	-2.75	21.89
-12.1898	-302.4		-15.4687	0	21.18		-16.6414	-246		-15.4687	-2.76	21.9
-12.1829	-302.4		-15.4618	0	21.18		-16.6344	-246		-15.4618	-2.76	21.9
-12.1759	-302.5		-15.4549	-0.01	21.19		-16.6275	-246		-15.4549	-2.77	21.91
-12.169	-302.5		-15.4479	0	21.24		-16.6205	-246		-15.4479	-2.77	21.96
-12.162	-302.5		-15.441	0	21.3		-16.6136	-246		-15.441	-2.77	22.02
-12.1551	-302.5		-15.434	0	21.33		-16.6067	-246		-15.434	-2.76	22.07
-12.1482	-302.6		-15.4271	0.01	21.37		-16.5997	-246		-15.4271	-2.76	22.09
-12.1412	-302.6		-15.4201	0.01	21.39		-16.5928	-246		-15.4201	-2.75	22.11
-12.1343	-302.6		-15.4132	0.01	21.37		-16.5858	-246		-15.4132	-2.75	22.08
-12.1273	-302.6		-15.4062	0.01	21.35		-16.5789	-246		-15.4062	-2.75	22.05
-12.1204	-302.6		-15.3993	0.01	21.33		-16.5719	-246		-15.3993	-2.75	22.02
-12.1134	-302.6		-15.3924	0.01	21.31		-16.565	-246		-15.3924	-2.74	22.01
-12.1065	-302.7		-15.3854	0	21.3		-16.5581	-246		-15.3854	-2.74	22.01
-12.0996	-302.7		-15.3785	0	21.3		-16.5511	-245.9		-15.3785	-2.75	22
-12.0926	-302.7		-15.3715	0.01	21.29		-16.5442	-245.9		-15.3715	-2.75	22
-12.0857	-302.7		-15.3646	0	21.29		-16.5372	-245.9		-15.3646	-2.76	21.98
-12.0787	-302.7		-15.3576	0.01	21.29		-16.5303	-245.9		-15.3576	-2.75	21.98
-12.0718	-302.7		-15.3507	0	21.28		-16.5233	-245.9		-15.3507	-2.75	21.98
-12.0648	-302.7		-15.3437	0	21.27		-16.5164	-245.9		-15.3437	-2.75	21.97
-12.0579	-302.7		-15.3368	0	21.27		-16.5094	-245.9		-15.3368	-2.75	21.97
-12.0509	-302.7		-15.3299	0	21.26		-16.5025	-245.9		-15.3299	-2.76	21.96
-12.044	-302.7		-15.3229	0	21.26		-16.4956	-245.9		-15.3229	-2.76	21.96
-12.037	-302.7		-15.316	0	21.26		-16.4886	-245.9		-15.316	-2.77	21.96
-12.0301	-302.7		-15.309	0	21.26		-16.4817	-245.9		-15.309	-2.76	21.95
-12.0232	-302.7		-15.3021	0.01	21.26		-16.4747	-245.9		-15.3021	-2.76	21.96
-12.0162	-302.7		-15.2951	0	21.26		-16.4678	-245.9		-15.2951	-2.77	21.96
-12.0093	-302.7		-15.2882	0	21.25		-16.4608	-245.9		-15.2882	-2.76	21.96
-12.0023	-302.7		-15.2812	0	21.26		-16.4539	-245.9		-15.2812	-2.76	21.96
-11.9954	-302.7		-15.2743	0	21.26		-16.4469	-245.8		-15.2743	-2.77	21.96
-11.9884	-302.7		-15.2674	0	21.25		-16.44	-245.8		-15.2674	-2.76	21.96
-11.9815	-302.7		-15.2604	0	21.26		-16.4331	-245.8		-15.2604	-2.77	21.95
-11.9746	-302.7		-15.2535	0	21.25		-16.4261	-245.8		-15.2535	-2.77	21.95
-11.9676	-302.7		-15.2465	0	21.25		-16.4192	-245.8		-15.2465	-2.77	21.95
-11.9607	-302.7		-15.2396	0	21.25		-16.4122	-245.8		-15.2396	-2.77	21.94
-11.9537	-302.7		-15.2326	0	21.24		-16.4053	-245.8		-15.2326	-2.77	21.94
-11.9468	-302.8		-15.2257	0	21.25		-16.3983	-245.8		-15.2257	-2.78	21.95
-11.9398	-302.8		-15.2187	0	21.29		-16.3914	-245.8		-15.2187	-2.78	22
-11.9329	-302.7		-15.2118	0.01	21.33		-16.3844	-245.8		-15.2118	-2.77	22.04
-11.9259	-302.7		-15.2049	0.01	21.33		-16.3775	-245.8		-15.2049	-2.77	22.05
-11.919	-302.7		-15.1979	0.01	21.32		-16.3706	-245.8		-15.1979	-2.77	22.04
-11.9121	-302.7		-15.191	0.01	21.32		-16.3636	-245.8		-15.191	-2.76	22.03
-11.9051	-302.7		-15.184	0	21.31		-16.3567	-245.7		-15.184	-2.76	22.02
-11.8982	-302.7		-15.1771	0	21.31		-16.3497	-245.7		-15.1771	-2.77	22
-11.8912	-302.7		-15.1701	0	21.3		-16.3428	-245.7		-15.1701	-2.76	21.99
-11.8843	-302.7		-15.1632	0.01	21.3		-16.3358	-245.7		-15.1632	-2.77	21.98
-11.8773	-302.7		-15.1562	0	21.28		-16.3289	-245.7		-15.1562	-2.77	21.97
-11.8704	-302.6		-15.1493	0	21.28		-16.322	-245.7		-15.1493	-2.77	21.97
-11.8634	-302.6		-15.1424	0	21.27		-16.315	-245.7		-15.1424	-2.77	21.97
-11.8565	-302.6		-15.1354	0	21.27		-16.3081	-245.7		-15.1354	-2.77	21.96
-11.8496	-302.6		-15.1285	0	21.27		-16.3011	-245.7		-15.1285	-2.77	21.95
-11.8426	-302.6		-15.1215	0	21.27		-16.2942	-245.6		-15.1215	-2.77	21.96
-11.8357	-302.6		-15.1146	0	21.27		-16.2872	-245.6		-15.1146	-2.77	21.96
-11.8287	-302.5		-15.1076	0	21.26		-16.2803	-245.6		-15.1076	-2.77	21.96
-11.8218	-302.5		-15.1007	0	21.26		-16.2733	-245.6		-15.1007	-2.78	21.96
-11.8148	-302.5		-15.0937	0	21.27		-16.2664	-245.6		-15.0937	-2.78	21.95
-11.8079	-302.5		-15.0868	0	21.26		-16.2594	-245.6		-15.0868	-2.78	21.95
-11.8009	-302.5		-15.0799	0	21.26		-16.2525	-245.6		-15.0799	-2.78	21.95
-11.794	-302.4		-15.0729	0	21.25		-16.2456	-245.5		-15.0729	-2.78	21.94
-11.7871	-302.4		-15.066	0	21.25		-16.2386	-245.5		-15.066	-2.79	21.95
-11.7801	-302.4		-15.059	0	21.25		-16.2317	-245.5		-15.059	-2.79	21.94
-11.7732	-302.4		-15.0521	0	21.24		-16.2247	-245.5		-15.0521	-2.79	21.94
-11.7662	-302.3		-15.0451	0	21.24		-16.2178	-245.5		-15.0451	-2.79	21.94
-11.7593	-302.3		-15.0382	0	21.24		-16.2108	-245.5		-15.0382	-2.79	21.94
-11.7523	-302.3		-15.0312	0	21.24		-16.2039	-245.4		-15.0312	-2.79	21.94
-11.7454	-302.3		-15.0243	0	21.23		-16.1969	-245.4		-15.0243	-2.79	21.94
-11.7384	-302.3		-15.0174	0	21.23		-16.19	-245.4		-15.0174	-2.79	21.93
-11.7315	-302.2		-15.0104	0.01	21.24		-16.1831	-245.4		-15.0104	-2.79	21.94
-11.7246	-302.2		-15.0035	0	21.24		-16.1761	-245.4		-15.0035	-2.79	21.94
-11.7176	-302.2		-14.9965	0	21.23		-16.1692	-245.4		-14.9965	-2.8	21.94
-11.7107	-302.2		-14.9896	0	21.23		-16.1622	-245.3		-14.9896	-2.8	21.93
-11.7037	-302.1		-14.9826	0	21.23		-16.1553	-245.3		-14.9826	-2.8	21.93
-11.6968	-302.1		-14.9757	0.01	21.23		-16.1483	-245.3		-14.9757	-2.81	21.92
-11.6898	-302.1		-14.9687	0	21.22		-16.1414	-245.3		-14.9687	-2.8	21.92
-11.6829	-302.1		-14.9618	0	21.23		-16.1344	-245.3		-14.9618	-2.81	21.92
-11.6759	-302		-14.9549	0	21.22		-16.1275	-245.3		-14.9549	-2.82	21.92
-11.669	-302		-14.9479	0	21.22		-16.1206	-245.3		-14.9479	-2.82	21.92
-11.6621	-302		-14.941	0	21.22		-16.1136	-245.2		-14.941	-2.82	21.91
-11.6551	-302		-14.934	0.01	21.22		-16.1067	-245.2		-14.934	-2.82	21.92
-11.6482	-302		-14.9271	0	21.22		-16.0997	-245.2		-14.9271	-2.82	21.92
-11.6412	-301.9		-14.9201	0	21.23		-16.0928	-245.2		-14.9201	-2.82	21.92
-11.6343	-301.9		-14.9132	0	21.22		-16.0858	-245.2		-14.9132	-2.82	21.93
-11.6273	-301.9		-14.9062	0	21.23		-16.0789	-245.2		-14.9062	-2.83	21.93
-11.6204	-301.9		-14.8993	0	21.22		-16.0719	-245.2		-14.8993	-2.83	21.92
-11.6134	-301.8		-14.8924	0	21.21		-16.065	-245.1		-14.8924	-2.83	21.91
-11.6065	-301.8		-14.8854	0.01	21.22		-16.0581	-245.1		-14.8854	-2.83	21.91
-11.5996	-301.8		-14.8785	0	21.21		-16.0511	-245.1		-14.8785	-2.84	21.9
-11.5926	-301.8		-14.8715	0	21.21		-16.0442	-245.1		-14.8715	-2.84	21.9
-11.5857	-301.7		-14.8646	0	21.21		-16.0372	-245.1		-14.8646	-2.84	21.91
-11.5787	-301.7		-14.8576	0	21.2		-16.0303	-245		-14.8576	-2.84	21.9
-11.5718	-301.7		-14.8507	0	21.2		-16.0233	-245		-14.8507	-2.84	21.9
-11.5648	-301.7		-14.8437	0	21.2		-16.0164	-245		-14.8437	-2.84	21.9
-11.5579	-301.6		-14.8368	0	21.2		-16.0095	-245		-14.8368	-2.84	21.91
-11.5509	-301.6		-14.8299	0	21.21		-16.0025	-245		-14.8299	-2.85	21.9
-11.544	-301.6		-14.8229	0	21.21		-15.9956	-245		-14.8229	-2.84	21.91
-11.5371	-301.6		-14.816	0	21.21		-15.9886	-244.9		-14.816	-2.84	21.91
-11.5301	-301.5		-14.809	0	21.21		-15.9817	-244.9		-14.809	-2.84	21.91
-11.5232	-301.5		-14.8021	0	21.21		-15.9747	-244.9		-14.8021	-2.84	21.9
-11.5162	-301.5		-14.7951	0	21.2		-15.9678	-244.9		-14.7951	-2.84	21.9
-11.5093	-301.5		-14.7882	0.01	21.2		-15.9608	-244.9		-14.7882	-2.84	21.9
-11.5023	-301.4		-14.7812	0	21.19		-15.9539	-244.9		-14.7812	-2.84	21.89
-11.4954	-301.4		-14.7743	0	21.19		-15.9469	-244.8		-14.7743	-2.84	21.89
-11.4884	-301.4		-14.7674	0	21.19		-15.94	-244.8		-14.7674	-2.84	21.88
-11.4815	-301.3		-14.7604	0.01	21.19		-15.9331	-244.8		-14.7604	-2.84	21.88
-11.4746	-301.3		-14.7535	0	21.19		-15.9261	-244.8		-14.7535	-2.84	21.89
-11.4676	-301.3		-14.7465	0	21.19		-15.9192	-244.7		-14.7465	-2.84	21.89
-11.4607	-301.3		-14.7396	0	21.19		-15.9122	-244.7		-14.7396	-2.84	21.89
-11.4537	-301.2		-14.7326	0	21.18		-15.9053	-244.7		-14.7326	-2.84	21.9
-11.4468	-301.2		-14.7257	0	21.19		-15.8983	-244.7		-14.7257	-2.84	21.9
-11.4398	-301.2		-14.7187	0.01	21.19		-15.8914	-244.7		-14.7187	-2.84	21.89
-11.4329	-301.1		-14.7118	0	21.19		-15.8844	-244.6		-14.7118	-2.84	21.88
-11.426	-301.1		-14.7049	0	21.18		-15.8775	-244.6		-14.7049	-2.84	21.88
-11.419	-301.1		-14.6979	0	21.18		-15.8706	-244.6		-14.6979	-2.84	21.88
-11.4121	-301		-14.691	0	21.18		-15.8636	-244.6		-14.691	-2.84	21.88
-11.4051	-301		-14.684	0	21.17		-15.8567	-244.6		-14.684	-2.83	21.88
-11.3982	-301		-14.6771	0	21.17		-15.8497	-244.5		-14.6771	-2.83	21.88
-11.3912	-301		-14.6701	0	21.17		-15.8428	-244.5		-14.6701	-2.83	21.87
-11.3843	-300.9		-14.6632	0	21.17		-15.8358	-244.5		-14.6632	-2.83	21.88
-11.3773	-300.9		-14.6562	0	21.17		-15.8289	-244.5		-14.6562	-2.83	21.88
-11.3704	-300.8		-14.6493	0	21.17		-15.822	-244.4		-14.6493	-2.84	21.88
-11.3634	-300.8		-14.6424	0	21.18		-15.815	-244.4		-14.6424	-2.84	21.88
-11.3565	-300.8		-14.6354	0	21.17		-15.8081	-244.4		-14.6354	-2.84	21.88
-11.3496	-300.7		-14.6285	0	21.17		-15.8011	-244.4		-14.6285	-2.84	21.88
-11.3426	-300.7		-14.6215	0	21.17		-15.7942	-244.4		-14.6215	-2.84	21.88
-11.3357	-300.7		-14.6146	0	21.17		-15.7872	-244.3		-14.6146	-2.84	21.88
-11.3287	-300.6		-14.6076	0	21.16		-15.7803	-244.3		-14.6076	-2.84	21.87
-11.3218	-300.6		-14.6007	0	21.16		-15.7733	-244.3		-14.6007	-2.84	21.87
-11.3148	-300.6		-14.5937	0	21.16		-15.7664	-244.3		-14.5937	-2.84	21.87
-11.3079	-300.5		-14.5868	0	21.16		-15.7594	-244.2		-14.5868	-2.84	21.87
-11.301	-300.5		-14.5799	0	21.16		-15.7525	-244.2		-14.5799	-2.84	21.87
-11.294	-300.5		-14.5729	0	21.16		-15.7456	-244.2		-14.5729	-2.84	21.87
-11.2871	-300.5		-14.566	0	21.17		-15.7386	-244.2		-14.566	-2.84	21.88
-11.2801	-300.5		-14.559	0	21.17		-15.7317	-244.1		-14.559	-2.85	21.89
-11.2732	-300.4		-14.5521	0	21.17		-15.7247	-244.1		-14.5521	-2.85	21.89
-11.2662	-300.4		-14.5451	0	21.17		-15.7178	-244.1		-14.5451	-2.84	21.89
-11.2593	-300.4		-14.5382	0	21.17		-15.7108	-244.1		-14.5382	-2.85	21.88
-11.2523	-300.3		-14.5312	0	21.17		-15.7039	-244		-14.5312	-2.85	21.88
-11.2454	-300.3		-14.5243	0	21.17		-15.6969	-244		-14.5243	-2.86	21.87
-11.2384	-300.3		-14.5174	0	21.17		-15.69	-244		-14.5174	-2.86	21.88
-11.2315	-300.3		-14.5104	0	21.17		-15.6831	-244		-14.5104	-2.87	21.87
-11.2246	-300.2		-14.5035	0	21.17		-15.6761	-244		-14.5035	-2.88	21.87
-11.2176	-300.2		-14.4965	0	21.16		-15.6692	-243.9		-14.4965	-2.87	21.88
-11.2107	-300.2		-14.4896	0	21.16		-15.6622	-243.9		-14.4896	-2.86	21.87
-11.2037	-300.2		-14.4826	0	21.17		-15.6553	-243.9		-14.4826	-2.87	21.88
-11.1968	-300.1		-14.4757	0	21.17		-15.6483	-243.9		-14.4757	-2.87	21.88
-11.1898	-300.1		-14.4687	0	21.17		-15.6414	-243.8		-14.4687	-2.87	21.88
-11.1829	-300.1		-14.4618	0	21.17		-15.6345	-243.8		-14.4618	-2.87	21.88
-11.176	-300.1		-14.4549	0	21.17		-15.6275	-243.8		-14.4549	-2.88	21.88
-11.169	-300		-14.4479	0.01	21.19		-15.6206	-243.8		-14.4479	-2.88	21.89
-11.1621	-300		-14.441	0.01	21.23		-15.6136	-243.7		-14.441	-2.88	21.95
-11.1551	-300		-14.434	0.01	21.28		-15.6067	-243.7		-14.434	-2.87	22
-11.1482	-299.9		-14.4271	0.01	21.32		-15.5997	-243.7		-14.4271	-2.88	22.05
-11.1412	-299.9		-14.4201	0.01	21.34		-15.5928	-243.6		-14.4201	-2.87	22.06
-11.1343	-299.9		-14.4132	0.01	21.33		-15.5858	-243.6		-14.4132	-2.86	22.04
-11.1273	-299.8		-14.4062	0.01	21.3		-15.5789	-243.6		-14.4062	-2.86	22.01
-11.1204	-299.8		-14.3993	0.01	21.29		-15.5719	-243.6		-14.3993	-2.86	21.99
-11.1134	-299.8		-14.3924	0.01	21.28		-15.565	-243.5		-14.3924	-2.85	21.98
-11.1065	-299.7		-14.3854	0.01	21.27		-15.5581	-243.5		-14.3854	-2.86	21.97
-11.0996	-299.7		-14.3785	0.01	21.26		-15.5511	-243.5		-14.3785	-2.86	21.97
-11.0926	-299.7		-14.3715	0.01	21.27		-15.5442	-243.4		-14.3715	-2.85	21.97
-11.0857	-299.6		-14.3646	0.01	21.27		-15.5372	-243.4		-14.3646	-2.86	21.97
-11.0787	-299.6		-14.3576	0.01	21.26		-15.5303	-243.4		-14.3576	-2.85	21.96
-11.0718	-299.6		-14.3507	0.01	21.26		-15.5233	-243.4		-14.3507	-2.85	21.95
-11.0648	-299.5		-14.3437	0.01	21.25		-15.5164	-243.3		-14.3437	-2.85	21.95
-11.0579	-299.5		-14.3368	0.01	21.25		-15.5094	-243.3		-14.3368	-2.85	21.95
-11.051	-299.5		-14.3299	0.01	21.25		-15.5025	-243.3		-14.3299	-2.86	21.95
-11.044	-299.4		-14.3229	0	21.24		-15.4956	-243.2		-14.3229	-2.85	21.94
-11.0371	-299.4		-14.316	0.01	21.24		-15.4886	-243.2		-14.316	-2.86	21.94
-11.0301	-299.4		-14.309	0	21.23		-15.4817	-243.2		-14.309	-2.86	21.93
-11.0232	-299.3		-14.3021	0.01	21.24		-15.4747	-243.1		-14.3021	-2.86	21.94
-11.0162	-299.3		-14.2951	0.01	21.24		-15.4678	-243.1		-14.2951	-2.86	21.93
-11.0093	-299.3		-14.2882	0.01	21.24		-15.4608	-243.1		-14.2882	-2.86	21.94
-11.0023	-299.2		-14.2812	0.01	21.24		-15.4539	-243.1		-14.2812	-2.86	21.94
-10.9954	-299.2		-14.2743	0.01	21.24		-15.447	-243		-14.2743	-2.86	21.94
-10.9885	-299.2		-14.2674	0.01	21.24		-15.44	-243		-14.2674	-2.85	21.94
-10.9815	-299.1		-14.2604	0	21.23		-15.4331	-243		-14.2604	-2.86	21.93
-10.9746	-299.1		-14.2535	0.01	21.23		-15.4261	-242.9		-14.2535	-2.86	21.93
-10.9676	-299.1		-14.2465	0.01	21.23		-15.4192	-242.9		-14.2465	-2.86	21.93
[truncated: 12,888 more rows]

## Sheet: Pore water composition
Chemical composition of the pore waters					Data displayed in Figures 1b and S13
										Figure 1b		Figure S13a										Figure S13d										Figure S13b				Figure S13g		Figure S13h				Figure S13c				Figure S13f
PW sample - average replicates		Fe(II)-Fe(tot), UV-Vis										DOC/DN				ICP-OES
	Time (d)	Fe(tot) (mg/L)	SD	Fe(II)	SD	Fe(III)	SD	Fe(II)/Fe(tot) (%)	SD	Fe(II) (mM)	SD	DOC (ppm)	SD	DN (ppm)	2SD	Al (mg/L)	2SD	As		Ba		Ca		Cd		Co		Cr		Cu		Fe		K		Mg		Mn		Mo		Na		Ni		P		Pb
HW week 0	0	29.7568	8.96866	27.3074	8.63284	2.44937	1.59234	91.6211	4.43082	0.488942	0.154572	64.9246	20.8402	16.6307	2.85423	1.01424	0.636268	<0.29		0.632116	0.577005	620.29	256.241	<0.01		<0.01		0.395721	0.530322	<0.02		26.3315	14.682	29.5643	10.255	121.17	64.8008	33.2185	15.847	<0.03		358.852	123.027	0.307978	0.211915	1.24964	0.414648	<0.07
HW week 2	14	40.1636	4.97828	38.6944	4.67686	1.46919	0.863728	96.388	1.92483	0.692828	0.0837396	71.4911	13.19	19.08	4.23051	0.701022	0.174338	<0.94		0.181642	0.0085867	682.776	90.8762	<0.01		<0.01		0.110841	0.169681	<0.02		39.0717	6.92232	28.3838	3.04349	133.151	29.4219	37.3719	6.55857	<0.10		362.339	44.9961	<0.13		2.25316	0.558109	<0.07
HW week 4	27	45.725	1.6507	42.2474	0.189959	3.4776	1.49919	92.4664	3.00011	0.756444	0.00340124	71.3967	5.51536	15.9213	1.00064	0.607546	0.0952015	<0.67		0.0805792	0	726.334	34.3267	<0.00		<0.01		0.0861697	0.0617304	<0.04		44.5561	3.26111	28.2573	1.10262	132.235	11.1833	37.6576	2.4943	<0.08		366.822	7.82362	<0.16		2.26341	0.853651	<0.10
HW week 9	62	56.4417	9.92169	49.9597	7.95889	6.48199	6.0455	88.9391	8.98976	0.894534	0.142505	62.2837	3.3269	15.6615	0.315107	0.686002	0.0978881	<0.67		0.0866812	0	720.519	8.70568	<0.02		<0.01		0.0465668	0	<0.04		51.965	6.43689	29.17	6.41602	123.23	1.83	36.9347	1.07421	<0.08		350.79	5.02562	<0.05		2.80445	1.37741	<0.10
HW week 16	111	56.186	1.6709	51.5033	2.41435	4.68273	0.983433	91.6392	1.92538	0.922172	0.0432291	60.9713	0.894224	14.1708	0.519125	1.72791	0.67667	<0.63		0.166895	0.0376645	652.775	30.0119	<0.00		<0.01		0.0588825	0.0161354	<0.01		52.2052	1.64226	29.7661	11.1165	118.232	5.77128	31.1276	0.688007	<0.11		332.135	11.8428	<0.06		2.70736	1.14382	<0.05
FKS week 0	0	39.6892	23.094	32.7729	26.2994	6.91635	3.55442	75.8721	19.2879	0.586802	0.470894	81.819	34.7686	26.4222	0.82784	1.83909	0.793616	<0.95		0.514263	0.24335	222.044	126.955	<0.01		<0.01		0.594218	0.706548	<0.02		34.5661	31.9005	104.817	60.3038	323.84	312.773	7.37361	5.49658	<0.11		2998.3	3021.54	0.315403	0.325073	5.37916	1.03408	<0.07
FKS week 2	14	53.7143	2.49294	47.569	3.51154	6.14528	1.03711	88.4858	2.40493	0.851727	0.0628744	90.0453	6.14044	34.9182	1.81451	0.701872	0.45298	<0.94		0.064004	0.00569027	352.303	19.3358	<0.01		<0.01		0.0464673	0.0213571	<0.02		48.2455	4.34182	139.076	24.2093	459.471	114.636	10.3127	0.62095	<0.10		3753.69	928.493	<0.13		6.21204	1.1206	<0.07
FKS week 4	27	54.2234	8.78947	43.2654	8.05657	10.958	7.02352	80.1206	10.6854	0.774671	0.144254	84.156	6.72549	31.7972	4.17251	0.649283	0.294411	<0.67		<0.02		401.916	28.0659	<0.00		<0.01		0.0437311	0.0208125	<0.04		49.9628	6.81188	153.883	19.1331	462.891	42.6047	10.7421	0.897455	<0.08		4310.17	448.658	<0.05		5.12995	0.750085	<0.10
FKS week 9	62	51.8014	5.06923	48.5991	6.23119	3.20236	1.59316	93.6547	3.32641	0.870171	0.11157	71.0334	8.70394	32.788	5.94355	0.476988	0.0575205	<0.67		<0.02		442.208	31.696	<0.00		<0.01		<0.02		<0.04		46.0047	6.1567	183.784	24.1827	550.175	23.5485	10.3128	0.715958	<0.02		5279.16	239.407	<0.05		5.12415	1.14884	<0.10
FKS week 16	111	58.2643	7.99796	52.5378	9.16862	5.72656	1.1988	89.8653	3.42603	0.940694	0.164165	58.2317	6.38719	23.5791	5.01675	1.4372	0.382765	<0.62		0.14171	0.0474419	502.263	49.5306	<0.00		<0.01		<0.05		<0.01		48.0794	13.4269	237.898	38.1683	740.471	30.3713	9.94747	1.89653	<0.03		6832.78	211.232	<0.06		5.23546	3.04653	<0.05
	Alkalinity (mM)	2SD
HW week 19	12.4167	1.24722
FKS week 19	9.68333	1.92931
PW sample - individual replicates		Fe(II)-Fe(tot), UV-Vis										DOC/DN				ICP-OES
	Time (d)	Fe(tot)	2SD	Fe(II)	2SD	Fe(III)	2SD	Fe(II)/Fe(tot) (%)	2SD	Fe(II) (mM)	SD	DOC (ppm)	2SD	DN (ppm)	2SD	Al (mg/L)	2SD	As		Ba		Ca		Cd		Co		Cr		Cu		Fe		K		Mg		Mn		Mo		Na		Ni		P		Pb
HW week 0 - A	0	36.19	0.485808	34.7793	0.378731	1.41069	0.615992	96.102	2.33656	0.622726	0.00678121	70.1817	0.140201	18.8304	0.935067	0.603015	0.00671126	<0.28		0.32479	0.00569068	712.495	16.6234	<0.01		<0.01		0.081407	0.00136217	<0.01		31.3095	0.313967	31.7759	1.15245	142.429	6.45843	39.0285	0.585204	<0.03		394.941	2.16968	<0.13		1.52362	0.0179852	<0.07
HW week 0 - B	0	19.5118	0.261924	17.8571	0.194455	1.65477	0.326216	91.5191	2.22514	0.319733	0.00348174	37.1815	1.51807	12.5998	0	1.06179	0.0118172	<0.28		0.553369	0.00969564	439.11	10.245	<0.01		<0.01		0.375759	0.00628753	<0.02		15.9526	0.15997	22.4779	0.815231	75.3875	3.41845	22.0156	0.330108	<0.03		272.257	5.2629	0.202021	0.00394158	1.02223	0.0120666	<0.07
HW week 0 - C	0	33.5685	0.450618	29.2859	0.31891	4.28263	0.55205	87.2421	2.12115	0.524366	0.00571011	87.4106	1.89197	18.4618	0	1.37792	0.0153356	<0.29		1.01819	0.0178398	709.265	16.548	<0.01		<0.01		0.729995	0.0122149	<0.02		31.7324	0.318207	34.4393	1.24905	145.693	6.60646	38.6116	0.578954	<0.03		409.356	7.88937	0.413936	0.00807619	1.20306	0.0142013	<0.07
HW week 2 - A	14	43.7071	2.613	42.6873	2.77962	1.01977	3.81498	97.6668	12.1986	0.764321	0.0497694	74.554	2.73453	18.4509	2.88861	0.811106	0.00902722	<0.28		0.175992	0.00308357	708.92	16.54	<0.01		<0.01		0.05844	0.000977868	<0.02		42.0586	0.421758	28.4794	1.0329	140.206	6.35762	38.5569	0.578134	<0.10		378.054	7.26394	<0.13		2.62375	0.0309715	<0.07
HW week 2 - B	14	34.4719	2.06088	33.5491	2.18458	0.922845	3.00327	97.3229	12.1556	0.6007	0.0391151	54.0246	2.08859	14.242	1.93983	0.597931	0.00665468	<0.94		0.186392	0.00326579	618.868	14.439	<0.01		<0.01		0.230515	0.00385718	<0.02		34.22	0.343153	26.474	0.960164	112.674	5.1092	32.8964	0.493259	<0.10		330.523	6.40079	<0.13		2.18537	0.0257967	<0.07
HW week 2 - C	14	42.3119	2.52958	39.8469	2.59466	2.46497	3.62368	94.1743	11.7624	0.713463	0.0464577	85.8948	4.95207	24.5471	3.61579	0.694029	0.00772421	<0.28		0.182541	0.00319833	720.541	16.8111	<0.01		<0.01		0.0435668	0.000728997	<0.02		40.9366	0.410506	30.1979	1.09522	146.574	6.64637	40.6623	0.609703	<0.03		378.44	7.32884	<0.13		1.95037	0.0230227	<0.07
HW week 4 - A	27	47.4649	0.524783	42.4627	0.336994	5.00214	0.623668	89.4614	1.69909	0.7603	0.00603391	76.0689	1.90111	16.065	2.06424	0.600696	0.0108332	<0.20		<0.06		724.084	31.0116	<0.00		<0.01		0.0776067	0.00169784	<0.01		46.812	0.553353	27.7499	1.25629	133.7	6.92033	38.3859	0.63714	<0.02		367.676	3.77429	<0.05		2.52171	0.0178688	<0.10
HW week 4 - B	27	44.1809	0.488475	42.1758	0.334717	2.00511	0.592152	95.4616	1.81305	0.755163	0.00599314	63.6517	0.479975	14.6303	1.50998	0.552975	0.00997253	<0.67		0.0805792	0.00224656	706.529	30.2598	<0.00		<0.01		0.0533837	0.0011679	<0.01		43.0142	0.50846	27.9982	1.26754	124.773	6.45827	35.9023	0.595916	<0.08		361.661	9.95267	<0.05		2.60674	0.0184713	<0.10
HW week 4 - C	27	45.5292	0.503382	42.1036	0.334144	3.42556	0.604189	92.4761	1.75635	0.753869	0.00598288	74.4696	1.61869	17.0687	1.30705	0.668967	0.0120644	<0.20		<0.06		748.39	32.0526	<0.00		<0.01		0.127519	0.00278979	<0.04		43.8421	0.518247	29.0237	1.31396	138.233	7.15495	38.6846	0.642098	<0.08		371.128	10.1681	<0.16		1.66179	0.0117754	<0.10
HW week 9 - A	62	56.4098	1.22163	55.5385	0.181729	0.871304	1.23507	98.4554	2.45434	0.994423	0.00325388	66.7634	0.533712	16.089	0.215381	0.637058	0.0114889	<0.67		<0.06		714.775	30.613	<0.00		<0.01		<0.02		<0.01		52.7334	0.623349	25.0128	1.13238	122.02	6.31578	36.6334	0.608051	<0.02		347.238	9.51742	<0.05		3.22567	0.022857	<0.10
HW week 9 - B	62	66.3793	1.43753	53.495	0.175042	12.8843	1.44815	80.5899	2.00898	0.957833	0.00313415	58.7982	0.0592027	15.5569	0.36554	<0.41		<0.67		0.0866812	0.00241669	725.309	31.0641	<0.02		<0.01		<0.01		<0.01		55.4659	0.655649	32.822	1.48591	123.436	6.38905	36.4815	0.60553	<0.08		352.465	9.65415	<0.05		3.35436	0.0237689	<0.10
HW week 9 - C	62	46.536	1.0078	40.8456	0.133652	5.69036	1.01662	87.7721	2.18802	0.731345	0.00239305	61.2896	0.0297306	15.3387	0.161971	0.734946	0.0132543	<0.67		<0.06		721.472	30.8998	<0.00		<0.01		0.0465668	0.00101877	<0.04		47.6955	0.563798	29.6752	1.34345	124.233	6.43031	37.6892	0.625576	<0.02		352.667	9.66384	<0.05		1.83331	0.0129908	<0.10
HW week 16 - A	111	55.3552	0.236668	51.1606	0.735691	4.19467	0.772822	92.4223	1.72418	0.916035	0.0131726	62.139	0.560653	14.0651	0.297329	1.27899	0.0545727	<0.62		0.148391	0.00268058	633.285	15.6885	<0.00		<0.01		<0.05		<0.01		51.8418	0.894093	22.8602	1.10241	114.24	7.23498	30.8743	0.488242	<0.03		325.456	4.9557	<0.06		3.26056	0.0306428	<0.05
HW week 16 - B	111	58.1095	0.248443	54.0707	0.77754	4.03878	0.816267	93.0497	1.73589	0.968142	0.0139219	59.967	0.254717	14.8528	0.188028	2.09574	0.0894228	<0.62		0.192735	0.00348164	655.25	16.2326	<0.00		<0.01		0.0669502	0.001271	<0.01		53.3421	0.919967	36.4706	1.75876	119.495	7.56777	30.8945	0.48856	<0.03		331.099	8.09935	<0.06		2.94175	0.0276466	<0.05
HW week 16 - C	111	55.0934	0.235548	49.2787	0.70863	5.81473	0.746752	89.4457	1.66865	0.88234	0.0126881	60.8078	1.35932	13.5944	0.0942656	1.80901	0.0771881	<0.63		0.159559	0.00288232	669.791	16.5928	<0.00		<0.01		0.0508148	0.000964684	<0.01		51.4317	0.88702	29.9675	1.44515	120.962	7.66066	31.6139	0.499938	<0.11		339.849	8.29831	<0.06		1.91978	0.0180422	<0.05
FKS week 0 - A	0	24.1458	0.324129	13.5692	0.147763	10.5765	0.356221	56.1971	1.36634	0.242958	0.00264571	108.494	2.79137			2.35686	0.0262307	<0.29		0.622109	0.0109	172.469	4.02392	<0.01		<0.01		1.08775	0.0182012	<0.02		22.9257	0.229895	84.8284	3.07657	211.006	9.56805	5.21123	0.0781387	<0.11		1949.44	37.4759	0.538934	0.010515	4.65099	0.0549016	<0.07
FKS week 0 - B	0	66.2262	0.889009	62.7481	0.683298	3.47809	1.12126	94.7482	2.30365	1.12351	0.0122345	32.7097	0.858592	26.4222	0.82784	1.76763	0.0196729	<0.28		0.344219	0.0060311	311.645	7.27108	<0.01		<0.01		0.280213	0.00468878	<0.02		57.1192	0.572783	147.431	5.34706	544.988	24.7125	11.2517	0.168712	<0.10		5134.74	97.3452	0.157242	0.00306791	5.80082	0.0684745	<0.07
FKS week 0 - C	0	28.6958	0.385207	22.0013	0.239585	6.69441	0.453635	76.6711	1.86413	0.393936	0.00428979	104.253	0.364188			1.39279	0.0155011	<0.95		0.576462	0.0101002	182.018	4.24672	<0.01		<0.01		0.414687	0.0069389	<0.02		23.6534	0.237193	82.192	2.98095	215.525	9.77299	5.6579	0.0848362	<0.10		1910.74	36.7596	0.250032	0.0048783	5.68568	0.0671153	<0.07
FKS week 2 - A	14	53.1869	3.17974	46.5651	3.03212	6.62182	4.39369	87.5499	10.935	0.833753	0.0542905	93.9327	4.04383	34.8468	3.66886	0.977931	0.0108839	<0.28		0.0608145	0.00106554	340.561	7.94572	<0.01		<0.01		0.040543	0.000678401	<0.01		46.0528	0.46181	131.038	4.75252	410.717	18.624	10.2003	0.152946	<0.03		3491.3	66.0298	<0.13		5.43986	0.0642136	<0.07
FKS week 2 - B	14	51.5272	3.08052	44.6687	2.90864	6.85848	4.23672	86.6896	10.8275	0.799798	0.0520795	81.3768	2.23969	37.1753	2.6188	0.704522	0.00784098	<0.28		0.067723	0.00118658	352.109	8.21515	<0.01		<0.01		0.0373993	0.000625797	<0.02		47.4809	0.476132	156.184	5.66451	539.931	24.4832	10.0013	0.149962	<0.03		4406.08	83.7069	<0.13		6.75209	0.0797035	<0.07
FKS week 2 - C	14	56.4287	3.37355	51.4731	3.35172	4.95555	4.7555	91.218	11.3931	0.921632	0.0600128	94.8265	1.19464	32.7324	2.48556	0.423164	0.00470961	<0.94		0.0634746	0.00111214	364.24	8.49818	<0.01		<0.01		0.0614595	0.00102839	<0.02		51.2029	0.513455	130.005	4.71505	427.765	19.397	10.7364	0.160985	<0.10		3363.68	64.4486	<0.13		6.44418	0.0760689	<0.07
FKS week 4 - A	27	44.2083	0.488778	36.1097	0.286575	8.09866	0.566594	81.6807	1.55132	0.646547	0.00513115	93.5831	3.43418	37.1932	2.48864	0.58837	0.0106109	<0.67		<0.02		382.912	16.3997	<0.00		<0.01		0.0555066	0.00121435	<0.04		47.2563	0.558606	150.612	6.81848	437.69	22.6549	10.1735	0.168863	<0.02		4218.3	115.091	<0.05		4.85733	0.0344189	<0.10
FKS week 4 - B	27	57.8068	0.639126	51.9915	0.412617	5.81525	0.760746	89.9402	1.70819	0.930914	0.00738794	78.349	1.32792	27.0311	0.684986	0.507341	0.00914956	<0.67		<0.02		406.464	17.4084	<0.00		<0.01		0.0301989	0.000660677	<0.04		54.7666	0.647383	166.888	7.55534	489.787	25.3514	10.7824	0.178968	<0.08		4619.07	125.79	<0.05		5.66027	0.0401085	<0.10
FKS week 4 - C	27	60.6551	0.670618	41.6949	0.3309	18.9602	0.747813	68.7409	1.30556	0.746551	0.0059248	80.5359	1.17031	31.1673	2.96697	0.852139	0.0153678	<0.67		<0.02		416.371	17.8327	<0.00		<0.01		0.0454878	0.000995161	<0.01		47.8653	0.565805	144.15	6.52596	461.195	23.8715	11.2705	0.187071	<0.02		4093.12	112.236	<0.05		4.87225	0.0345246	<0.10
FKS week 9 - A	62	46.8156	1.01386	43.3133	0.141727	3.50233	1.02371	92.5189	2.30635	0.775529	0.00253763	82.6962	0.921655	41.1249	1.26339	0.458585	0.00827028	<0.67		<0.02		425.081	18.2057	<0.00		<0.01		<0.02		<0.04		41.9236	0.495569	171.524	7.76524	536.706	27.78	10.2273	0.169755	<0.02		5214.43	142.223	<0.05		4.40566	0.0312183	<0.10
FKS week 9 - B	62	51.6385	1.1183	47.0143	0.153837	4.62421	1.12883	91.045	2.26961	0.841795	0.00275446	61.7929	0.237057	27.6915	0.96861	0.517601	0.00933459	<0.67		<0.02		438.251	18.7698	<0.00		<0.01		<0.02		<0.01		49.3578	0.583446	200.237	9.06514	565.388	29.2645	9.92339	0.164711	<0.02		5446.99	148.138	<0.05		5.81166	0.0411813	<0.10
FKS week 9 - C	62	56.9502	1.23333	55.4696	0.181504	1.48053	1.24662	97.4003	2.42804	0.993189	0.00324984	68.6113	1.12786	29.5477	0.97019	0.454776	0.00820159	<0.67		<0.02		463.291	19.8422	<0.00		<0.01		<0.02		<0.01		46.7328	0.552418	179.59	8.13039	548.43	28.3868	10.7877	0.179057	<0.02		5176.06	141.029	<0.05		5.15514	0.0365292	<0.10
FKS week 16 - A	111	50.9468	0.21782	43.9582	0.632121	6.98855	0.668597	86.2826	1.60964	0.787076	0.0113182	65.2997	3.56512	30.6682	1.71162	1.57742	0.0673067	<0.19		0.112312	0.00202884	483.528	11.9785	<0.00		<0.01		<0.05		<0.01		39.4184	0.679832	217.209	10.4747	719.967	45.5965	9.71851	0.153687	<0.03		6688.99	165.341	<0.06		3.08301	0.0289742	<0.05
FKS week 16 - B	111	57.0439	0.243887	51.4557	0.739936	5.58816	0.779093	90.2037	1.68279	0.92132	0.0132486	49.8267	1.14004	19.79	1.12174	1.56758	0.0668866	<0.19		0.142415	0.00257264	486.004	12.0399	<0.00		<0.01		<0.05		<0.01		49.0413	0.845794	263.252	12.695	745.194	47.1941	8.91762	0.141022	<0.03		6869.69	169.792	<0.06		6.23602	0.0586063	<0.05
FKS week 16 - C	111	66.8024	0.285609	62.1994	0.894431	4.60296	0.938924	93.1096	1.737	1.11369	0.0160149	59.5686	0.559203	20.279	1.42888	1.16661	0.0497776	<0.62		0.170403	0.00307822	537.258	13.3096	<0.00		<0.01		<0.05		<0.01		55.7783	0.961984	233.234	11.2475	756.254	47.8946	11.2063	0.177214	<0.03		6939.67	171.783	<0.06		6.38735	0.0600284	<0.05
[truncated: 8 more columns]

## Sheet: HCl extractions of sediments
Chemical extractions with 0.5 M HCl of sediment samples							Data displayed in Figure S12
			Figure S12a			Figure S12b					Figure S12c					Discussion associated with Figure S12
			Extracted Fe compared to initial Fe			Redox of extracted Fe					Extracted Zn compared to initial Zn							Proportions of HCl-extracted Fe from sediment/from Fh										Estimation of lost 57Fe mass based on measurements in surrounding sediments
Sample	Time (d)	Depth (cm)	% Fe(diss)/Fe(ini)			% Fe(II)	2SD	% Fe(III)	2SD		% Zn(diss)/Zn(ini)
				2SD								2SD				57Fe/Fetot	RSD	% sed	2SD	% Fh	2SD			Sample
HW sed ini	0		35.1874	1.00735		12.4805	0.167355	87.5195	0.706541		132.639	8.94127				2.89207	0.173256	99.1778	0.0106587	0.822233	0.0106587			HW sed ini
HW sed 18w	123	3.5	36.7616	1.04482		76.2549	1.02253	23.7451	0.915549		143.607	9.68064				NA	NA							HW sed 18w				Core diameters (mm)			Holder windows			Sediment Fe XRF (wt%)			Dry bulk density (g/cm3)
																												51	outer tube		12	n windows		HW	1.106		1.27217	0.047446
HW Control core 0-2 cm	180	1	39.5451	1.13549		10.3434	0.797541	89.6566	6.43639		126.216	8.50825				2.97312	0.183415	99.0916	0.0115999	0.908439	0.0115999	Background values		HW Control core 0-2 cm				35	inner tube		8	mm high		FKS	0.8215		1.40045	0.039174
HW Control core 2-6 cm	180	4	36.5448	1.05507		86.2193	6.64807	13.7807	5.50195		160.428	10.8145				2.92821	0.175754	99.1393	0.0109475	0.860672	0.0109475			HW Control core 2-6 cm				23	MID-IN separation		4	mm wide
HW Control core 6-10cm A	180	8	30.3807	0.87177		87.9186	1.17893	12.0814	0.976149		74.0678	4.99295				2.94407	0.188556	99.1225	0.0118085	0.877542	0.0118085			HW Control core 6-10cm A				12	around rocket		2	mm thick
HW Control core 6-10cm B	180	8	30.8868	0.894921		89.0623	1.19427	10.9377	0.98222		86.681	5.84321				2.94083	0.203067	99.1259	0.0127033	0.874094	0.0127033			HW Control core 6-10cm B				7	around rod													Combined uncertainties
HW Control core 10-11.5 cm	180	10.75	30.3771	0.864835		92.3077	7.11753	7.6923	5.49491		86.894	5.85756				2.92229	0.14103	99.1456	0.00876679	0.854373	0.00876679			HW Control core 10-11.5 cm								hypothesis: all diffused 57Fe is HCl extracted										10	%RSD Volume (arbitrary)
																												Sample height (mm)	Sample volume (mm3)	Sample mass (g)	Fe% extracted from Fh - corrected from background	%Fe tot extracted without Fe contributed from Fh		57Fe diffused/Fe tot ini without contamination (% ot Fe tot ini)	Sediment Fe XRF (wt%)	Concentration 57Fe diffused (ppm of total sediment mass)		m 57Fe in bulk sample (mg)				SD sample V	SD sample mass	SD Fe% extracted from Fh - corrected from background	SD %Fe tot extracted without Fe contributed from Fh	SD 57Fe diffused/Fe tot ini without contamination (% ot Fe tot ini)	SD Sediment Fe XRF (wt%)	SD Conc 57Fe diffused (ppm of tot sed mass)
HW Zn core 2-6.5cm IN	180	4.25	37.456	1.06879		96.2173	7.41899	3.78266	5.49336		167.47	11.2892				2.91136	0.188645	99.1573	0.0116828	0.842746	0.0116828			HW Zn core 2-6.5cm IN				45	41563.3	52.8757	-0.0234795	37.4648		-0.00879447	1.106	-0.972668		-0.0514305	(excluded from sum)			4156.33	7.25958	0.0285702	0.534499	0.0105758	0.161332	1.0278
HW Zn core 6.5-9.5cm OUT	180	8	29.5827	0.848346		89.3427	1.19802	10.6573	0.983711		106.049	7.14883				3.07944	0.196313	98.9785	0.0128596	1.02152	0.0128596	57Fe diffusion from meshbag		HW Zn core 6.5-9.5cm OUT				30	32421.2	41.2455	0.155295	29.5368		0.0459406	1.173	5.38884		0.222265				3242.12	5.6628	0.0290712	0.424274	0.00925877	0.171105	1.87212
HW Zn core 6.5-9.5cm MID	180	8	35.2055	1.00342		82.6047	1.10767	17.3953	0.948225		152.454	10.277				3.27977	0.179582	98.7654	0.0125289	1.23458	0.0125289			HW Zn core 6.5-9.5cm MID				30	16399.1	20.8625	0.368356	35.0759		0.129682	1.127	14.6151		0.304908				1639.91	2.86433	0.0289264	0.501856	0.0120318	0.164395	3.48789
HW Zn core 6.5-9.5cm IN	180	8	31.0835	0.892984		93.8057	1.25787	6.19429	1.0076		144.375	9.73241				3.96523	0.235505	98.0364	0.0198643	1.96364	0.0198643			HW Zn core 6.5-9.5cm IN				30	9071.35	11.5403	1.09741	30.7424		0.341114	1.213	41.3771		0.477506				907.135	1.58443	0.0327774	0.446747	0.0150882	0.17694	7.86587
HW Zn core 6.5-9.5cm RW	180	8	41.1724	1.16539		92.418	1.23926	7.58202	1.00014		134.433	9.06219				5.87184	0.271435	96.0085	0.0339036	3.99149	0.0339036			HW Zn core 6.5-9.5cm Rocket Window					768	0.97703	3.12527	39.8857		1.28675	1.106	142.314		0.139045				76.8	0.134141	0.0427694	0.583795	0.03582	0.161332	24.7211
HW Zn core 9.5-11.5cm	180	10.5	32.9159	0.950661		94.4533	s	5.5467	5.49379		182.695	12.3155				2.97244	0.155728	99.0923	0.00984655	0.907711	0.00984655			HW Zn core 9.5-11.5cm				20	40856.4	51.9765	0.041486	32.9022		0.0136555	1.106	1.5103		0.0784999	(excluded from sum)			4085.64	7.13612	0.0278697	0.475423	0.00937076	0.161332	1.25671
																																					Total lost mass in sed	1.14372	mg 57Fe lost by diffusion
																																						0.451913	2SD
FKS sed ini	0		22.8208	0.682616		22.8073	1.75859	77.1927	6.12731		136.991	9.23463				3.33976	0.146484	98.7016	0.0104066	1.29839	0.0104066			FKS sed ini*
FKS sed 18w	123	3.5	24.8669	0.747309		95.77	7.38449	4.23004	5.49342		209.059	14.0928				3.03709	0.198424	99.0235	0.0128191	0.976474	0.0128191			FKS sed 18w
FKS Control core 0-2 cm	175	1	28.3395	0.82984		43.6399	3.36492	56.3601	5.77513		243.24	16.3969				2.97437	0.189355	99.0902	0.0119805	0.909765	0.0119805	Background values		FKS Control core 0-2 cm
FKS Control core 2-6 cm	175	4	24.9237	0.752819		100.541	7.75236	-0.540812	5.4941		205.563	13.8571				2.91571	0.166696	99.1526	0.0103389	0.847372	0.0103389			FKS Control core 2-6 cm
FKS Control core 6-10cm A	175	8	24.5789	0.732997		95.4911	7.363	4.50886	5.49348		220.588	14.87				2.9758	0.160304	99.0887	0.0101473	0.911289	0.0101473			FKS Control core 6-10cm A
FKS Control core 6-10cm B	175	8	25.7403	0.763237		90.1031	6.94754	9.89691	5.49679		203.35	13.7079				2.98879	0.190899	99.0749	0.0121368	0.9251	0.0121368			FKS Control core 6-10cm B																		Combined uncertainties
FKS Control core 10-12 cm	175	11	26.3222	0.789644		101.002	7.78791	-1.00195	5.49432		185.255	12.4881				2.89475	0.158062	99.1749	0.00973294	0.825077	0.00973294			FKS Control core 10-12 cm								hypothesis: all diffused 57Fe is HCl extracted										10	%RSD Volume (arbitrary)
																												Sample height (mm)	Sample volume (mm3)	Sample mass (g)	Fe% extracted from Fh - corrected from bkg	%Fe tot extracted - Fe contributed from Fh		57Fe diffused/Fe tot ini without contamination (%)	Sediment Fe XRF (wt%)	Concentration 57Fe diffused (ppm of total sediment mass)		m 57Fe in bulk sample (mg)				SD sample V	SD sample mass	SD Fe% extracted from Fh - corrected from bkg	SD %Fe tot extracted without Fe contributed from Fh	SD 57Fe diffused/Fe tot ini without contamination (% ot Fe tot ini)	SD Sediment Fe XRF (wt%)	SD Conc 57Fe diffused (ppm of tot sed mass)
FKS Zn core 2-6.5cm IN	180	4.25	24.021	0.723697		100.159	7.72291	-0.158858	5.49393		141.643	9.54824				3.01395	0.181343	99.0481	0.0116264	0.951864	0.0116264			FKS Zn core 2-6.5cm IN				45	41563.3	58.2073	0.052685	24.0084		0.0126555	0.8215	1.03965		0.060515	(excluded from sum)			4156.33	7.44893	0.0514641	0.362066	0.0125528	0.08215	1.13518
FKS Zn core 6.5-9.5cm OUT	180	8	20.4457	0.613221		98.3136	7.58063	1.68636	5.4934		126.559	8.53143				3.33786	0.202624	98.7036	0.0143868	1.29637	0.0143868	57Fe diffusion from meshbag		FKS Zn core 6.5-9.5cm OUT				30	32421.2	45.4044	0.397192	20.3645		0.0812086	0.9011	7.31771		0.332256				3242.12	5.81051	0.0521571	0.306841	0.0118817	0.09011	1.80243
FKS Zn core 6.5-9.5cm MID	180	8	24.5322	0.752246		92.8945	7.16278	7.10549	5.49454		119.92	8.08388				3.59816	0.2506	98.4268	0.0191808	1.57322	0.0191808			FKS Zn core 6.5-9.5cm MID				30	16399.1	22.9662	0.674045	24.3668		0.165358	0.8216	13.5858		0.312014				1639.91	2.93904	0.0536776	0.376451	0.0157035	0.08216	2.64879
FKS Zn core 6.5-9.5cm IN	180	8	27.1872	0.81032		100.454	7.74567	-0.454135	5.49406		294.568	19.857				4.85773	0.234108	97.0871	0.0241911	2.91289	0.0241911			FKS Zn core 6.5-9.5cm IN				30	9071.35	12.704	2.01371	26.6397		0.547472	0.8374	45.8453		0.582418				907.135	1.62576	0.055665	0.405829	0.0232925	0.08374	6.53505
FKS Zn core 6.5-9.5cm RW	180	8	29.8207	0.88428		94.7405	7.30512	5.25949	5.49369		235.393	15.8679				7.83363	0.356839	93.922	0.0594622	6.07804	0.0594622			FKS Zn core 6.5-9.5cm Rocket Window					768	1.07555	5.17886	28.2763		1.54437	0.8215	126.87		0.136455				76.8	0.13764	0.0777762	0.444536	0.0460912	0.08215	16.4734
FKS Zn core 9.5-11cm	180	10.25	25.8664	0.770397		97.4604	7.51484	2.53957	5.49331		260.264	17.5445				3.16008	0.162727	98.8927	0.0109386	1.10728	0.0109386			FKS Zn core 9.5-11cm				20	40856.4	57.2174	0.208105	25.8126		0.0538293	0.8215	4.42208		0.25302	(excluded from sum)			4085.64	7.32225	0.0513131	0.385456	0.0140745	0.08215	1.59843
																																					Total lost mass in sed	1.36314	mg 57Fe lost by diffusion
																																						0.45466	2SD
[truncated: 1 more columns]

## Sheet: HCl extractions of Fh-Zn
Chemical extractions with 0.5 M HCl of transformed Fh-sediment samples						Data displayed in Figures S19 (Fe) and S48 (Zn)
									Figure S19a			Figure S19b			Figure S19c					Figure S19d						Figure S48a		Figure S48b			Figure S48c		Figure S48d				Figure S48e		Figure S48f
		from Fh-Zn - initial conditions
Sample	Time (d)	% Fe from Fh-Zn	% 57Fe from Fh-Zn				Proportions of extracted Fe coming from sediment/from Fh - from 57Fe ICPMS					Ratio extracted Fe from Fh/initial Fe from Fh			Redox of total extracted Fe					Redox of Fe extracted from transformed Fh-Zn (%Fe(II), RFh-Zn)						% Zn extracted of total initial Zn (depending on chosen ini Zn)					% Zn extracted of initial Fh-Zn (depending on chosen ini sed Zn)						ratio of %Zn/%Fe from extracted fraction from Fh-Zn
					57Fe/Fetot (%)	2SD	% sed	2SD	% Fh	2SD		%	2SD		% Fe(II)	2SD	% Fe(III)	2SD		%Fe(II)	2SD					%Zn Measured	2SD	%Zn SedExt	2SD		%Zn Measured	2SD	%Zn SedExt	2SD			Measured		SedExt
H0 ini	0	71.3723	99.1237		82.075	3.98784	14.9594	6.96232	85.0406	6.96232		87.6473	7.17573		2.25248	0.0302042	97.7475	0.724994		0.629619	0.245614					134.018	15.4316	73.356	8.44667
H0 1A	14	71.4907	99.1287		65.4325	2.34026	32.6603	3.25734	67.3397	3.25734		35.8768	1.73543		23.9664	0.321374	76.0336	0.712941		4.28383	3.68455					81.9118	9.43184	44.8353	5.16262								if >1, more Zn extracted compared to Fe
H0 2A	27	71.178	99.1154		59.528	2.71056	38.9403	3.4323	61.0597	3.4323		38.416	2.15944		30.2071	0.405057	69.7929	0.725592		15.669	3.10588					152.941	17.6106	83.7141	9.63936								if = 1, congruent dissolution of Fe and Zn
H0 3A	62	71.4142	99.1255		NA	NA	NA								44.3807	0.595115	55.6193	0.770538		34.8253	2.83277					96.2829	11.0866	52.7015	6.06838
H0 4A	111	71.4184	99.1256		49.4852	1.68762	49.6217	1.77646	50.3783	1.77646		31.3926	1.10698		66.5886	0.892908	33.4114	0.867615		61.7103	3.20701					94.9413	10.9321	51.9672	5.98383
H0.5 ini	0	71.3102	99.121		80.9269	3.81518	16.1806	6.56769	83.8194	6.56769		82.2686	6.44618		2.40093	0.0321948	97.5991	0.724539		0.702055	0.248934					89.9613	10.3587	75.6079	8.70597		86.9701	7.99883	62.3294	8.2892			1.05715	0.180061	0.742078	0.131059
H0.5 1A	14	71.5511	99.1313		62.4642	2.56362	35.8174	3.40635	64.1826	3.40635		29.3656	1.55851		24.6615	0.330694	75.3385	0.714074		0.833581	4.43298					61.6496	7.09872	51.8884	5.97475		50.3563	5.56023	26.0049	5.96117			1.71481	0.280355	0.792691	0.286996
H0.5 2A	27	71.6339	99.1348		54.7563	2.27315	44.0153	2.64769	55.9847	2.64769		25.5742	1.20949		32.9496	0.441832	67.0504	0.732738		12.464	4.43022					62.4062	7.18584	52.5514	6.05109		51.3808	5.61784	27.1283	6.01182			2.00908	0.314684	0.827431	0.292911
H0.5 3A	62	71.5137	99.1297		61.9643	2.48508	36.349	3.27557	63.651	3.27557		37.0947	1.90895		24.2865	0.325665	75.7135	0.713454		6.89422	3.31359					62.6589	7.21494	52.7261	6.07121		51.6427	5.64835	27.2465	6.04485			1.39219	0.223913	0.601372	0.192834
H0.5 4A	111	71.67	99.1363		51.9968	2.09029	46.9504	2.31201	53.0496	2.31201		32.7048	1.42534		65.9819	0.884773	34.0181	0.864694		60.9536	3.19912					79.6961	9.1767	67.1255	7.72925		73.752	7.08435	49.5425	7.39957			2.25508	0.314896	1.01568	0.244993
H5 ini	0	69.5877	99.0459		79.3004	3.1098	17.9104	5.24582	82.0896	5.24582		84.0593	5.37169		2.90333	0.0389317	97.0967	0.723044		1.2109	0.25271					90.4966	10.4203	88.3753	10.1761		90.2125	6.28441	87.7404	6.2882			1.0732	0.143343	1.00826	0.117462
H5 1A	14	69.8045	99.0556		65.4272	3.03194	32.6659	4.21973	67.3341	4.21973		42.3529	2.65419		15.6718	0.210148	84.3282	0.705753		-4.34466	3.32686					44.0472	5.07187	43.0247	4.95413		42.3916	3.06036	39.9447	3.06797			1.00091	0.134984	0.818311	0.144264
H5 2A	27	69.6632	99.0493		60.753	2.4059	37.6374	3.10921	62.3626	3.10921		39.3102	1.95988		28.3569	0.380247	71.6431	0.721287		11.9048	3.36081					45.8181	5.27578	44.7477	5.15253		44.2041	3.1838	41.7408	3.19122			1.1245	0.137056	0.854397	0.150768
H5 3A	62	69.9407	99.0616		52.6253	2.25797	46.2819	2.52766	53.7181	2.52766		32.6177	1.5348		49.4699	0.663358	50.5301	0.790598		38.8168	3.50298					40.8362	4.70214	39.8941	4.59365		39.0969	2.83719	36.6658	2.84529			1.19864	0.143384	0.784716	0.141665
H5 4A	111	69.7213	99.0519		45.7493	1.98164	53.5951	1.92848	46.4049	1.92848		26.419	1.09791		59.6986	0.800518	40.3014	0.835165		51.3245	3.84846					39.5252	4.55118	38.6043	4.44514		37.7288	2.74723	35.2722	2.75577			1.42809	0.163335	0.824315	0.15721
H5 core 26w	180	70.0106	99.0647		47.1046	1.93105	52.1537	1.93491	47.8463	1.93491		32.1595	1.30054		58.521	0.784728	41.479	0.829793		51.5774	3.15051					52.6093	6.05777	51.3994	5.91844		51.2207	3.65301	48.7977	3.65927			1.59271	0.178	0.916121	0.152274
F0 ini	0	77.486	99.3637		86.8807	4.4077	9.84811	8.14592	90.1519	8.14592		77.9388	7.04237		1.91719	0.147828	98.0828	6.69246		0.181885	0.341913					186.125	25.4346	63.1857	8.63453
F0 1A	14	77.5928	99.3675		68.3169	3.1801	29.5924	4.62141	70.4076	4.62141		28.3052	1.85789		15.4381	1.19038	84.5619	6.30027		-1.06152	1.92173					177.785	24.2949	60.3544	8.24763
F0 2A	27	77.6399	99.3692		65.0816	2.88719	33.0335	3.99703	66.9665	3.99703		24.8979	1.48608		20.932	1.614	79.068	6.16871		4.10052	2.30935					273.678	37.3989	92.9082	12.6962
F0 3A	62	77.3462	99.3586		64.1837	2.53932	33.9885	3.46695	66.0115	3.46695		25.9107	1.36084		24.6027	1.89703	75.3973	6.08928		9.32608	2.48703					188.372	25.7416	63.9485	8.73877
F0 4A	111	77.5847	99.3672		60.8316	2.36139	37.5538	3.05563	62.4462	3.05563		23.9894	1.17386		29.0408	2.23924	70.9592	6.00189		14.5963	2.77997					237.914	32.5117	80.7671	11.0371
F0.5 ini	0	77.3718	99.3595		87.1134	3.76701	9.60058	6.98051	90.3994	6.98051		78.4759	6.0598		2.73505	0.21089	97.265	6.66589		1.06332	0.374313					105.762	14.4527	81.943	11.1978		106.774	8.46938	72.6012	9.11506			1.36059	0.212986	0.905974	0.142576
F0.5 1A	14	77.3453	99.3586		69.7311	2.64217	28.0883	3.91915	71.9117	3.91915		25.4757	1.38842		16.2611	1.25383	83.7389	6.27957		-3.14376	2.14947					62.1647	8.495	48.1506	6.57994		55.5095	5.07595	21.2854	6.09539			2.17892	0.317996	0.749825	0.268641
F0.5 2A	27	77.4372	99.3619		65.5658	2.58788	32.5185	3.60932	67.4815	3.60932		25.64	1.37138		34.9591	2.69558	65.0409	5.89926		21.5035	3.19871					65.376	8.93384	50.6889	6.9268		59.3176	5.31801	25.2727	6.28894			2.31348	0.33115	0.815428	0.257187
F0.5 3A	62	77.6556	99.3698		58.2524	2.09761	40.297	2.59922	59.703	2.59922		17.387	0.756958		34.3998	2.65245	65.6002	5.90831		15.6807	3.48935					38.255	5.22767	29.7318	4.06294		27.5857	3.25247	-6.03484	4.64422			1.58657	0.256136	-0.271749	0.185444
F0.5 4A	111	77.625	99.3687		59.2152	2.53047	39.2729	3.18742	60.7271	3.18742		19.473	1.02209		32.0503	2.47129	67.9497	5.94778		14.8377	3.18929					44.4942	6.08027	34.5693	4.72401		34.8861	3.71711	1.2063	4.98457			1.79151	0.284917	0.0479847	0.202045
F5 ini	0	75.8863	99.3045		86.8344	3.071	9.89732	5.67254	90.1027	5.67254		83.9227	5.28347		2.22032	0.171201	97.7797	6.68257		0.482199	0.355006					83.7051	11.4386	80.9764	11.0657		83.418	5.74335	79.9888	5.75329			0.993985	0.131014	0.931297	0.0967007
F5 1A	14	76.0057	99.309		69.2246	3.07071	28.627	4.52173	71.373	4.52173		29.9187	1.89546		10.1153	0.779958	89.8847	6.44281		-8.53584	1.74973					31.4036	4.29141	30.3863	4.15238		30.2025	2.15741	26.7957	2.18341			1.00949	0.136063	0.78049	0.114803
F5 2A	27	75.9035	99.3051		65.5197	2.58644	32.5676	3.60478	67.4324	3.60478		30.7	1.64115		14.647	1.12938	85.353	6.3205		-1.43192	1.84784					33.7792	4.61604	32.679	4.4657		32.6132	2.32037	29.1873	2.34484			1.06232	0.132371	0.770162	0.108874
F5 3A	62	76.1314	99.3137		61.29	3.00168	37.0661	3.91345	62.9339	3.91345		27.2202	1.69265		16.1316	1.24386	83.8684	6.2828		-0.403482	1.96773					29.3141	4.00587	28.3707	3.87694		28.085	2.01404	24.7016	2.04149			1.03177	0.13815	0.691584	0.100904
F5 4A	111	75.9808	99.3081		58.2901	2.89721	40.2568	3.59236	59.7432	3.59236		21.6597	1.3024		19.8042	1.52703	80.1958	6.19446		-0.00205462	2.41083					25.4688	3.48039	24.6426	3.36749		24.162	1.75118	20.7505	1.78319			1.11553	0.147926	0.724089	0.117221
F5 core 26w	180	76.0661	99.3113		61.9867	3.23154	36.3252	4.26102	63.6748	4.26102		33.5588	2.2457		19.5991	1.51122	80.4009	6.19922		7.04966	1.97844					43.8303	5.98955	42.4148	5.79611		42.85	3.00861	39.4545	3.02719			1.27687	0.175098	0.874017	0.11377
Replicate extractions
H0 1A bis	14	71.4907	99.1287		66.3782	2.97994	31.6544	4.20763	68.3456	4.20763		39.3622	2.4233		23.647	1.82334	76.353	6.10933		5.77556	3.85259					147.688	17.0058	80.8389	9.30829
H0 4A bis	111	71.4184	99.1256		49.8775	1.86759	49.2044	1.98149	50.7956	1.98149		34.648	1.35159		63.5617	4.90103	36.4383	5.58928		58.4898	5.76978					91.8553	10.5768	50.278	5.78932
H5 1A bis	14	69.8045	99.0556		66.1211	2.60719	31.9278	3.66706	68.0722	3.66706		47.3658	2.5516		16.8916	1.30246	83.1084	6.26395		-0.405104	3.25343					47.3956	5.45742	46.2953	5.33073		45.839	3.29253	43.3922	3.2996			0.967767	0.121647	0.781901	0.128942
H5 4A bis	111	69.7213	99.0519		46.1312	2.11472	53.1889	2.07517	46.8111	2.07517		32.636	1.44678		58.7172	4.52748	41.2828	5.62344		52.0201	5.55258					55.0567	6.33957	53.7738	6.19185		53.7216	3.82428	51.265	3.83042			1.64609	0.190152	0.922419	0.15136
